# Supplementary material for: Crystallographic and spectroscopic characterization of (R)-O-acetyl­mandelic acid
Source: Acta Crystallogr E Crystallogr Commun. 2016 Jun 10;72(Pt 7):901–3. doi: 10.1107/S2056989016008653 (PMC4992902; doi:10.1107/S2056989016008653)
Supplement: Supplementary file 1 [file e-72-00901-sup1.cif]

##############################################################################
#                                                                            #
# This CIF contains the data in a paper accepted for publication in          #
# Acta Crystallographica Section E. It conforms to the requirements of       #
# Notes for Authors for Acta Crystallographica Section E, and has been       #
# peer reviewed under the auspices of the IUCr Commission on Journals.       #
#                                                                            #
# Full details of the Crystallographic Information File format               #
# are given in the paper "The Crystallographic Information File (CIF):       #
# a New Standard Archive File for Crystallography" by S. R. Hall, F. H.      #
# Allen and I. D. Brown [Acta Cryst. (1991), A47, 655-685].                  #
#                                                                            #
# The current version of the core CIF dictionary is obtainable from          #
# ftp://ftp.iucr.org/pub/cif_core.dic.                                       #
#                                                                            #
# Software is freely available for graphical display of the structure(s)     #
# in this CIF. For information consult the CIF software page                 #
# http://www.iucr.org/resources/cif/software.                                #
#                                                                            #
# This file may be used for bona fide research purposes within the           #
# scientific community so long as proper attribution is given to the journal # 
# article from which it was obtained.                                        #
#                                                                            #
##############################################################################
data_global
_audit_creation_method     'APEX2 v2014.9-0'
_journal_date_recd_electronic     2016-05-25
_journal_date_accepted     2016-05-29
_journal_name_full     'Acta Crystallographica, Section E'
_journal_year     2016
_journal_volume     72
_journal_issue      7
_journal_page_first     901
_journal_page_last     903
_journal_paper_category     GO
_journal_paper_doi     10.1107/S2056989016008653
_journal_coeditor_code     PK2580
_publ_contact_author_name     'Joseph M. Tanski'
_publ_contact_author_address
;
Department of Chemistry
Vassar College
Poughkeepsie, NY 12604
USA
;
_publ_contact_author_email     'jotanski@vassar.edu'
_publ_contact_author_fax     '845-437-5747'
_publ_contact_author_phone     '845-427-5731'
_publ_section_title
;
Crystallographic and spectroscopic characterization of
(<i>R</i>)-<i>O</i>-acetylmandelic acid
;
_publ_section_title_footnote     .
loop_
    _publ_author_name
    _publ_author_footnote
    _publ_author_address
    'Cirbes, Cady' .
;
Department of Chemistry
Vassar College
Poughkeepsie, NY 12604
USA
;
    'Tanski, Joseph M.' .
;
Department of Chemistry
Vassar College
Poughkeepsie, NY 12604
USA
;
_publ_section_synopsis
;
The title compound is a resolved chiral ester derivative of mandelic acid
containing an acetate group and a carboxylic acid group, which engage in
intermolecular hydrogen bonding, forming chains extending parallel to [001].
;
data_I
_database_code_depnum_ccdc_archive 'CCDC 1482445'
_chemical_name_systematic
;
(<i>R</i>)-(-)-2-Acetoxy-2-phenylacetic acid
;
_chemical_name_common     '(R)-(-)-O-acetylmandelic acid'
_chemical_formula_moiety     'C10 H10 O4'
_chemical_formula_sum     'C10 H10 O4'
_chemical_formula_iupac     'C10 H10 O4'
_chemical_formula_weight     194.18
_chemical_melting_point     ?
_space_group_crystal_system     orthorhombic
_space_group_name_H-M_alt     'P 21 21 21'
_space_group_name_Hall     'P 2ac 2ab'
loop_
    _space_group_symop_operation_xyz
    'x, y, z'
    '-x+1/2, -y, z+1/2'
    '-x, y+1/2, -z+1/2'
    'x+1/2, -y+1/2, -z'
_cell_length_a     9.1047(10)
_cell_length_b     10.0086(11)
_cell_length_c     10.5871(11)
_cell_angle_alpha     90
_cell_angle_beta     90
_cell_angle_gamma     90
_cell_volume     964.75(18)
_cell_formula_units_Z     4
_cell_measurement_reflns_used     8300
_cell_measurement_theta_min     4.1758
_cell_measurement_theta_max     66.5813
_cell_measurement_temperature     125.(2)
_exptl_crystal_description     block
_exptl_crystal_colour     colourless
_exptl_crystal_size_max     0.260
_exptl_crystal_size_mid     0.260
_exptl_crystal_size_min     0.170
_exptl_crystal_density_diffrn     1.337
_exptl_crystal_density_meas     ?
_exptl_crystal_density_method     'not measured'
_exptl_crystal_F_000     408
_exptl_absorpt_coefficient_mu     0.880
_exptl_absorpt_correction_type     multi-scan
_exptl_absorpt_process_details
;
(SADABS; Bruker, 2013)
;
_exptl_absorpt_correction_T_min     0.74
_exptl_absorpt_correction_T_max     0.86
_exptl_special_details
;
;
_diffrn_ambient_temperature     125(2)
_diffrn_radiation_type     CuK\a
_diffrn_radiation_wavelength     1.54178
_diffrn_radiation_source     'Cu IuS micro-focus source'
_diffrn_measurement_device_type     'Bruker APEXII CCD'
_diffrn_measurement_method     '\f and \w scans'
_diffrn_detector_area_resol_mean     8.3333
_diffrn_reflns_number     8953
_diffrn_reflns_av_R_equivalents     0.0304
_diffrn_reflns_theta_min     6.08
_diffrn_reflns_theta_max     66.58
_diffrn_reflns_theta_full     66.58
_diffrn_measured_fraction_theta_max     0.998
_diffrn_measured_fraction_theta_full     0.998
_diffrn_reflns_limit_h_min     -10
_diffrn_reflns_limit_h_max     10
_diffrn_reflns_limit_k_min     -11
_diffrn_reflns_limit_k_max     11
_diffrn_reflns_limit_l_min     -12
_diffrn_reflns_limit_l_max     12
_refine_special_details
;
;
_reflns_number_total     1698
_reflns_number_gt     1693
_reflns_threshold_expression     'I > 2\s(I)'
_refine_ls_structure_factor_coef     Fsqd
_refine_ls_matrix_type     full
_refine_ls_R_factor_all     0.0250
_refine_ls_R_factor_gt     0.0250
_refine_ls_wR_factor_gt     0.0623
_refine_ls_wR_factor_ref     0.0623
_refine_ls_goodness_of_fit_ref     1.099
_refine_ls_restrained_S_all     1.099
_refine_ls_number_reflns     1698
_refine_ls_number_parameters     131
_refine_ls_number_restraints     1
_refine_ls_number_constraints     ?
_refine_ls_hydrogen_treatment     mixed
_refine_ls_weighting_scheme     calc
_refine_ls_weighting_details
              'w=1/[\s^2^(Fo^2^)+(0.0336P)^2^+0.1385P] where P=(Fo^2^+2Fc^2^)/3'
_atom_sites_solution_hydrogens     mixed
_atom_sites_solution_primary     ?
_atom_sites_solution_secondary     ?
_refine_ls_shift/su_max     0.000
_refine_ls_shift/su_mean     0.000
_refine_diff_density_max     0.188
_refine_diff_density_min     -0.185
_refine_ls_extinction_method     none
_refine_ls_extinction_coef     ?
_refine_ls_abs_structure_details
;
Flack <i>x</i> determined using 691 quotients
[(<i>I</i>^+^)-(<i>I</i>^-^)]/[(<i>I</i>^+^)+(<i>I</i>^-^)]
(Parsons <i>et al.</i>,  2013); Hooft <i>y</i> calculated with
<i>PLATON</i> (Spek, 2009)
;
_refine_ls_abs_structure_Flack     -0.01(4)
loop_
    _atom_type_symbol
    _atom_type_description
    _atom_type_scat_dispersion_real
    _atom_type_scat_dispersion_imag
    _atom_type_scat_source
    C C 0.0181 0.0091 'International Tables Vol C Tables 4.2.6.8 and 6.1.1.4'
    H H 0.0000 0.0000 'International Tables Vol C Tables 4.2.6.8 and 6.1.1.4'
    O O 0.0492 0.0322 'International Tables Vol C Tables 4.2.6.8 and 6.1.1.4'
_computing_data_collection
;
APEX2 (Bruker, 2013)
;
_computing_cell_refinement
;
SAINT (Bruker, 2013)
;
_computing_data_reduction
;
SAINT (Bruker, 2013)
;
_computing_structure_solution
;
SHELXT (Sheldrick, 2015a)
;
_computing_structure_refinement
;
SHELXL2014 (Sheldrick, 2015b)
;
_computing_molecular_graphics
;
SHELXTL (Sheldrick, 2008)
;
_computing_publication_material
;
SHELXTL (Sheldrick, 2008), <i>OLEX2</i> (Dolomanov <i>et al.</i>,
2009),
Mercury (Macrae <i>et al.</i>,  2008) and PLATON (Spek, 2009)
;
loop_
    _atom_site_type_symbol
    _atom_site_label
    _atom_site_fract_x
    _atom_site_fract_y
    _atom_site_fract_z
    _atom_site_U_iso_or_equiv
    _atom_site_adp_type
    _atom_site_calc_flag
    _atom_site_occupancy
    _atom_site_disorder_assembly
    _atom_site_disorder_group
    O O1 0.42132(13) 0.46237(13) 0.08956(12) 0.0329(3) Uani d 1 . .
    H H1 0.355(2) 0.479(2) 0.035(2) 0.039 Uiso d 1 . .
    O O2 0.35211(12) 0.66275(12) 0.16115(11) 0.0286(3) Uani d 1 . .
    O O3 0.50941(12) 0.63319(11) 0.37499(9) 0.0235(3) Uani d 1 . .
    O O4 0.29716(12) 0.53107(12) 0.42058(10) 0.0273(3) Uani d 1 . .
    C C1 0.53382(16) 0.53625(15) 0.27588(13) 0.0200(3) Uani d 1 . .
    H H1A 0.5199 0.4438 0.3097 0.024 Uiso calc 1 . .
    C C2 0.69072(15) 0.55447(14) 0.23211(13) 0.0184(3) Uani d 1 . .
    C C3 0.79939(18) 0.47071(16) 0.27844(16) 0.0272(4) Uani d 1 . .
    H H3A 0.7744 0.3988 0.3329 0.033 Uiso calc 1 . .
    C C4 0.94513(18) 0.49242(17) 0.2450(2) 0.0346(4) Uani d 1 . .
    H H4A 1.0198 0.4358 0.2776 0.042 Uiso calc 1 . .
    C C5 0.98206(18) 0.59621(18) 0.16417(17) 0.0326(4) Uani d 1 . .
    H H5A 1.0818 0.6109 0.1418 0.039 Uiso calc 1 . .
    C C6 0.87356(18) 0.67809(18) 0.11641(16) 0.0303(4) Uani d 1 . .
    H H6A 0.8985 0.7482 0.0599 0.036 Uiso calc 1 . .
    C C7 0.72770(17) 0.65833(17) 0.15078(14) 0.0242(3) Uani d 1 . .
    H H7A 0.6534 0.7157 0.1187 0.029 Uiso calc 1 . .
    C C8 0.42388(15) 0.56275(15) 0.16993(14) 0.0201(3) Uani d 1 . .
    C C9 0.38220(17) 0.62321(16) 0.43773(14) 0.0237(3) Uani d 1 . .
    C C10 0.3600(2) 0.7365(2) 0.52655(17) 0.0364(4) Uani d 1 . .
    H H10A 0.4523 0.7555 0.5707 0.055 Uiso calc 1 . .
    H H10B 0.2842 0.7128 0.5883 0.055 Uiso calc 1 . .
    H H10C 0.329 0.8158 0.4792 0.055 Uiso calc 1 . .
loop_
    _atom_site_aniso_label
    _atom_site_aniso_U_11
    _atom_site_aniso_U_22
    _atom_site_aniso_U_33
    _atom_site_aniso_U_12
    _atom_site_aniso_U_13
    _atom_site_aniso_U_23
    O1 0.0273(6) 0.0350(6) 0.0363(6) 0.0053(5) -0.0144(5) -0.0139(5)
    O2 0.0270(6) 0.0289(6) 0.0298(6) 0.0060(5) -0.0008(5) -0.0001(5)
    O3 0.0209(5) 0.0298(6) 0.0198(5) -0.0061(4) 0.0051(4) -0.0055(4)
    O4 0.0232(5) 0.0335(6) 0.0253(6) -0.0066(5) 0.0058(4) 0.0003(5)
    C1 0.0197(7) 0.0209(7) 0.0193(7) -0.0032(6) 0.0012(6) -0.0020(6)
    C2 0.0171(7) 0.0207(7) 0.0173(7) -0.0019(6) -0.0001(5) -0.0046(6)
    C3 0.0249(8) 0.0232(8) 0.0334(8) 0.0001(7) -0.0030(7) 0.0014(7)
    C4 0.0214(7) 0.0329(9) 0.0496(11) 0.0066(7) -0.0035(8) -0.0042(8)
    C5 0.0184(7) 0.0424(9) 0.0370(9) -0.0037(7) 0.0061(7) -0.0119(8)
    C6 0.0276(8) 0.0394(9) 0.0238(8) -0.0093(8) 0.0042(7) 0.0016(7)
    C7 0.0215(7) 0.0301(8) 0.0210(7) -0.0005(6) -0.0010(6) 0.0037(6)
    C8 0.0149(7) 0.0237(7) 0.0216(7) -0.0034(6) 0.0036(5) -0.0010(6)
    C9 0.0213(7) 0.0315(8) 0.0184(7) -0.0036(7) 0.0033(6) 0.0021(6)
    C10 0.0390(10) 0.0389(10) 0.0311(9) -0.0082(9) 0.0139(8) -0.0076(8)
_geom_special_details
;
All esds (except the esd in the dihedral angle between two l.s. planes)
are estimated using the full covariance matrix.  The cell esds are taken
into account individually in the estimation of esds in distances, angles
and torsion angles; correlations between esds in cell parameters are only
used when they are defined by crystal symmetry.  An approximate (isotropic)
treatment of cell esds is used for estimating esds involving l.s. planes.
;
loop_
    _geom_bond_atom_site_label_1
    _geom_bond_atom_site_label_2
    _geom_bond_site_symmetry_2
    _geom_bond_distance
    _geom_bond_publ_flag
    O1 C8 . 1.3168(19) ?
    O1 H1 . 0.852(19) ?
    O2 C8 . 1.1989(19) ?
    O3 C9 . 1.3389(18) ?
    O3 C1 . 1.4463(17) ?
    O4 C9 . 1.218(2) ?
    C1 C2 . 1.5128(19) ?
    C1 C8 . 1.527(2) ?
    C1 H1A . 1.0 ?
    C2 C3 . 1.386(2) ?
    C2 C7 . 1.391(2) ?
    C3 C4 . 1.391(2) ?
    C3 H3A . 0.95 ?
    C4 C5 . 1.387(3) ?
    C4 H4A . 0.95 ?
    C5 C6 . 1.380(3) ?
    C5 H5A . 0.95 ?
    C6 C7 . 1.391(2) ?
    C6 H6A . 0.95 ?
    C7 H7A . 0.95 ?
    C9 C10 . 1.487(2) ?
    C10 H10A . 0.98 ?
    C10 H10B . 0.98 ?
    C10 H10C . 0.98 ?
loop_
    _geom_angle_atom_site_label_1
    _geom_angle_atom_site_label_2
    _geom_angle_atom_site_label_3
    _geom_angle_site_symmetry_1
    _geom_angle_site_symmetry_3
    _geom_angle
    _geom_angle_publ_flag
    C8 O1 H1 . . 107.2(15) ?
    C9 O3 C1 . . 116.28(11) ?
    O3 C1 C2 . . 106.65(11) ?
    O3 C1 C8 . . 108.41(11) ?
    C2 C1 C8 . . 111.91(12) ?
    O3 C1 H1A . . 109.9 ?
    C2 C1 H1A . . 109.9 ?
    C8 C1 H1A . . 109.9 ?
    C3 C2 C7 . . 119.87(14) ?
    C3 C2 C1 . . 119.51(13) ?
    C7 C2 C1 . . 120.54(13) ?
    C2 C3 C4 . . 119.76(15) ?
    C2 C3 H3A . . 120.1 ?
    C4 C3 H3A . . 120.1 ?
    C5 C4 C3 . . 120.37(16) ?
    C5 C4 H4A . . 119.8 ?
    C3 C4 H4A . . 119.8 ?
    C6 C5 C4 . . 119.83(15) ?
    C6 C5 H5A . . 120.1 ?
    C4 C5 H5A . . 120.1 ?
    C5 C6 C7 . . 120.22(16) ?
    C5 C6 H6A . . 119.9 ?
    C7 C6 H6A . . 119.9 ?
    C6 C7 C2 . . 119.95(14) ?
    C6 C7 H7A . . 120.0 ?
    C2 C7 H7A . . 120.0 ?
    O2 C8 O1 . . 125.26(14) ?
    O2 C8 C1 . . 124.01(14) ?
    O1 C8 C1 . . 110.72(12) ?
    O4 C9 O3 . . 122.18(14) ?
    O4 C9 C10 . . 125.84(14) ?
    O3 C9 C10 . . 111.98(13) ?
    C9 C10 H10A . . 109.5 ?
    C9 C10 H10B . . 109.5 ?
    H10A C10 H10B . . 109.5 ?
    C9 C10 H10C . . 109.5 ?
    H10A C10 H10C . . 109.5 ?
    H10B C10 H10C . . 109.5 ?
loop_
    _geom_torsion_atom_site_label_1
    _geom_torsion_atom_site_label_2
    _geom_torsion_atom_site_label_3
    _geom_torsion_atom_site_label_4
    _geom_torsion_site_symmetry_1
    _geom_torsion_site_symmetry_2
    _geom_torsion_site_symmetry_3
    _geom_torsion_site_symmetry_4
    _geom_torsion
    _geom_torsion_publ_flag
    C9 O3 C1 C2 . . . . -172.13(12) ?
    C9 O3 C1 C8 . . . . 67.21(15) ?
    O3 C1 C2 C3 . . . . 98.10(15) ?
    C8 C1 C2 C3 . . . . -143.51(14) ?
    O3 C1 C2 C7 . . . . -78.78(16) ?
    C8 C1 C2 C7 . . . . 39.62(18) ?
    C7 C2 C3 C4 . . . . 1.1(2) ?
    C1 C2 C3 C4 . . . . -175.84(16) ?
    C2 C3 C4 C5 . . . . -0.9(3) ?
    C3 C4 C5 C6 . . . . -0.2(3) ?
    C4 C5 C6 C7 . . . . 1.1(3) ?
    C5 C6 C7 C2 . . . . -1.0(3) ?
    C3 C2 C7 C6 . . . . -0.2(2) ?
    C1 C2 C7 C6 . . . . 176.71(15) ?
    O3 C1 C8 O2 . . . . 13.69(19) ?
    C2 C1 C8 O2 . . . . -103.65(16) ?
    O3 C1 C8 O1 . . . . -167.43(12) ?
    C2 C1 C8 O1 . . . . 75.23(15) ?
    C1 O3 C9 O4 . . . . 6.3(2) ?
    C1 O3 C9 C10 . . . . -173.19(13) ?
loop_
    _geom_hbond_atom_site_label_D
    _geom_hbond_atom_site_label_H
    _geom_hbond_atom_site_label_A
    _geom_hbond_site_symmetry_A
    _geom_hbond_distance_DH
    _geom_hbond_distance_HA
    _geom_hbond_distance_DA
    _geom_hbond_angle_DHA
    _geom_hbond_publ_flag
    O1 H1 O4 2_564 0.852(19) 1.84(2) 2.6761(16) 165(2) y
    C10 H10B O1 2_565 0.98 2.56 3.312(2) 133.1 ?
_shelx_hkl_file
;
   1   0   0   -1.70    0.20
   2   0   0 1211.38   39.40
   3   0   0    1.40    0.80
   4   0   0   12.10    1.80
   5   0   0    2.90    1.30
  -5   0   0    0.10    0.50
   6   0   0  343.47   15.90
  -6   0   0  356.76   13.70
  -7   0   0    0.10    0.70
  -7   0   0    0.00    0.40
  -8   0   0    1.90    0.60
  -8   0   0    4.80    1.20
  -8   0   0    3.50    0.70
  -8   0   0    1.60    1.10
  -8   0   0    4.00    0.80
  -9   0   0    2.10    0.60
  -9   0   0   -0.40    0.40
  -9   0   0    0.10    0.90
  -9   0   0    0.00    0.40
  -9   0   0   -0.20    0.60
 -10   0   0  149.88    6.20
 -10   0   0  152.08    5.60
  10   0   0  153.48    5.80
 -10   0   0  159.18    5.60
 -10   0   0  152.58    5.70
   0   1   0    0.30    0.20
   0  -1   0    0.10    0.10
   1   1   0   21.10    1.60
   1  -1   0   21.20    1.10
   2  -1   0 8157.38  234.48
   2   1   0 6274.77  235.98
   3   1   0 1451.15   49.40
   3  -1   0 1518.25   48.50
  -4   1   0   33.60    2.40
   4   1   0   32.20    3.30
   4  -1   0   33.10    3.00
  -5  -1   0  843.52   30.00
  -5   1   0  918.51   30.40
   5   1   0  842.12   32.60
   5  -1   0  972.60   32.20
   6  -1   0 1824.32   64.79
  -6  -1   0 1822.02   62.19
  -6   1   0 1985.70   62.79
   6   1   0 1975.80   66.39
  -7  -1   0 1234.58   41.10
  -7   1   0 1273.97   41.10
  -7  -1   0 1311.17   43.40
  -7   1   0 1292.77   43.80
  -8  -1   0  210.18    8.60
  -8  -1   0  200.88    9.60
  -8  -1   0  205.48    7.50
  -8   1   0  209.98    7.70
  -8   1   0  209.38   10.00
  -8   1   0  211.08    7.50
  -8   1   0  210.28    7.60
  -8  -1   0  213.18    7.70
  -8   1   0  214.68    8.50
  -8  -1   0  195.08    7.50
   9  -1   0  474.35   19.80
  -9  -1   0  527.35   18.20
  -9  -1   0  536.65   17.30
  -9   1   0  510.75   17.20
  -9   1   0  474.15   19.60
  -9   1   0  514.15   17.20
  -9   1   0  513.95   17.10
   9   1   0  525.25   17.40
  -9  -1   0  530.65   17.10
  -9   1   0  525.35   18.00
 -10   1   0   37.20    1.90
 -10   1   0   37.90    1.90
 -10  -1   0   35.90    1.80
 -10   1   0   34.00    2.20
  10  -1   0   38.10    2.10
  10   1   0   36.20    2.00
 -10  -1   0   34.10    2.30
 -10   1   0   36.80    1.90
 -10  -1   0   34.90    1.90
   1  -2   0 5109.09  165.88
   2  -2   0 1194.98   38.60
   2   2   0 1201.78   40.20
   3   2   0 1782.32   58.19
   3   2   0 1818.32   58.09
   3   2   0 1787.52   60.69
   3  -2   0 1911.11   60.89
   4   2   0 2567.44   81.69
   4  -2   0 2578.04   87.89
  -4   2   0 2595.34   82.69
   4   2   0 2543.25   85.09
  -5   2   0 1533.95   50.99
   5  -2   0 1613.54   52.29
   5   2   0 1484.15   53.79
   6  -2   0  329.87   14.80
  -6   2   0  347.67   13.70
  -7  -2   0    4.90    0.90
  -7   2   0    0.70    0.50
  -7   2   0    0.90    1.00
   7   2   0    1.10    0.70
  -8   2   0 2379.46   77.69
  -8   2   0 2242.28   74.49
  -8  -2   0 2231.38   74.29
   8   2   0 2416.66   74.69
  -8   2   0 2394.86   74.49
  -8  -2   0 2380.46   75.59
  -8   2   0 2328.47   74.29
  -8  -2   0 2331.77   74.49
  -9   2   0   82.69    3.60
   9   2   0   79.29    3.60
  -9  -2   0   81.09    4.20
  -9   2   0   81.39    3.40
  -9  -2   0   80.99    3.60
  -9  -2   0   78.69    3.40
  -9   2   0   78.89    3.50
 -10  -2   0  275.57    9.30
 -10   2   0  265.37    9.20
  10   2   0  270.47    9.10
  10   2   0  266.87    9.30
 -10  -2   0  268.47    9.10
 -10   2   0  273.97    9.10
 -10  -2   0  245.78    9.70
 -10   2   0  263.57    9.20
   0  -3   0   -2.00    0.20
   0   3   0   -1.50    0.40
   1  -3   0   26.40    1.90
   1   3   0   24.90    1.60
   2  -3   0 1074.29   34.40
   2   3   0 1014.80   33.90
   2   3   0 1061.49   34.10
   3   3   0  311.07   11.20
   3  -3   0  342.57   12.00
   3   3   0  317.57   11.40
   4  -3   0   75.09    4.30
  -4   3   0   69.59    4.00
   4   3   0   74.09    3.50
   4   3   0   75.39    3.60
   5  -3   0  649.04   23.90
  -5   3   0  653.73   23.20
   5   3   0  649.14   22.00
   6  -3   0   38.80    3.80
  -6   3   0   40.70    3.40
  -7   3   0  349.96   12.00
   7   3   0  323.87   11.90
  -7   3   0  355.56   14.50
  -7  -3   0  358.76   11.90
  -7   3   0  324.67   11.90
  -7   3   0  342.37   11.90
   8  -3   0   32.50    3.70
  -8   3   0   35.10    3.60
  -8   3   0   34.70    2.10
  -8  -3   0   35.40    1.90
  -8  -3   0   33.10    2.00
  -8  -3   0   37.50    2.70
  -8   3   0   33.60    2.00
   8   3   0   36.20    2.20
  -8   3   0   34.90    2.10
  -9   3   0  112.99    4.60
  -9   3   0  117.79    4.50
  -9  -3   0  114.79    4.60
   9   3   0  113.09    4.50
  -9  -3   0  120.79    5.40
   9   3   0  108.59    4.70
  -9   3   0  115.99    4.60
  -9  -3   0  115.69    4.50
 -10  -3   0   -0.40    0.40
  10   3   0    0.70    0.40
  10   3   0    0.30    0.30
 -10   3   0    0.90    0.40
 -10   3   0   -0.10    0.30
 -10  -3   0    0.40    0.30
 -10   3   0    1.20    0.40
   0   4   0  199.78    7.40
   0   4   0  215.08    7.80
   1   4   0   10.70    1.10
   1   4   0   11.10    1.00
  -1   4   0   10.60    1.10
   2   4   0  562.14   19.10
   2   4   0  537.75   18.70
   2  -4   0  577.54   19.60
  -3   4   0  374.46   13.40
   3   4   0  403.56   14.00
   3  -4   0  396.56   14.30
   3   4   0  397.66   13.60
  -3   4   0  377.96   14.00
   4   4   0  124.69    5.50
   4   4   0  109.49    5.10
   4  -4   0  126.79    6.00
  -4   4   0  115.19    5.00
  -4   4   0  119.69    5.80
  -5   4   0  315.77   12.80
   5  -4   0  314.47   13.10
   5   4   0  331.47   11.90
   6   4   0  282.37   10.00
  -6   4   0  285.67   12.20
  -6  -4   0  285.97    9.90
  -6   4   0  271.77    9.80
   7   4   0  596.74   20.80
  -7  -4   0  639.64   21.00
  -7   4   0  630.64   20.90
  -7  -4   0  632.64   21.80
  -7   4   0  651.13   23.90
  -7   4   0  605.64   21.00
   7   4   0  657.63   21.20
  -7  -4   0  628.64   20.70
   7  -4   0  658.53   24.20
  -7   4   0  603.94   20.80
  -8   4   0 1685.53   51.09
  -8  -4   0 1585.74   50.79
  -8  -4   0 1646.74   51.89
   8  -4   0 1508.55   53.99
  -8   4   0 1609.84   50.89
   8   4   0 1600.54   51.09
  -8   4   0 1536.35   53.89
  -8   4   0 1620.04   50.99
   8   4   0 1506.35   50.79
  -9  -4   0   12.20    1.00
  -9  -4   0   12.70    1.60
  -9   4   0    9.70    1.10
  -9   4   0   12.60    1.20
   9   4   0   13.80    1.20
  -9   4   0   14.70    1.10
   9   4   0   12.50    1.20
 -10  -4   0   39.40    1.90
 -10  -4   0   37.60    2.10
  10   4   0   36.30    1.80
 -10   4   0   36.30    1.70
  10   4   0   35.70    1.70
 -10   4   0   38.00    1.80
 -10   4   0   36.20    1.70
   0   5   0   -1.00    0.50
   0   5   0   -1.70    0.40
  -1   5   0   11.50    1.10
  -1   5   0   15.80    1.40
  -1   5   0   17.30    1.30
   1   5   0   11.50    1.40
   1   5   0   12.80    1.30
  -2   5   0 1532.65   51.29
   2   5   0 1608.14   51.59
   2   5   0 1642.44   52.09
   3  -5   0  233.98    9.80
   3   5   0  234.48    8.90
   3   5   0  236.88    9.30
  -3   5   0  222.38    8.60
   4   5   0    3.90    1.10
  -4   5   0    4.70    1.30
   4  -5   0    4.70    1.40
  -4   5   0    3.40    0.80
   4  -5   0    4.30    1.20
   4   5   0    9.20    1.70
   5   5   0   26.50    2.40
   5  -5   0   26.90    2.70
  -5   5   0   26.80    2.70
   5  -5   0   26.80    2.80
  -5   5   0   25.40    2.10
   5   5   0   27.30    1.80
  -5   5   0   25.60    1.60
   5   5   0   26.60    2.30
   6  -5   0  143.79    7.80
   6   5   0  143.49    6.60
  -6   5   0  147.29    7.70
  -6   5   0  139.09    5.60
   6   5   0  142.49    5.70
  -6   5   0  155.48    5.80
  -6   5   0  142.99    5.60
   7   5   0   98.99    4.20
  -7   5   0   88.59    5.80
  -7  -5   0   90.59    3.80
  -7   5   0   91.79    4.00
   7  -5   0   94.79    6.20
  -7   5   0   88.99    4.00
   7   5   0   84.89    3.80
  -7   5   0   95.99    3.90
  -7  -5   0   95.89    4.50
  -8  -5   0  106.19    4.80
   8   5   0   98.69    4.10
  -8   5   0  101.09    4.20
  -8   5   0  101.89    4.10
   8   5   0   99.49    4.30
  -8   5   0  102.49    4.20
  -8  -5   0  101.79    4.00
  -9   5   0    5.30    0.70
  -9   5   0    5.10    0.80
  -9   5   0    5.00    0.70
   9   5   0    6.00    0.80
  -9  -5   0    6.70    1.10
   0   6   0 1305.97   43.50
   0   6   0 1370.76   42.70
   0   6   0 1270.27   42.90
  -1   6   0   11.20    1.20
   1   6   0   12.30    1.20
   1   6   0   13.10    1.40
  -1   6   0   11.80    1.50
   1   6   0   13.10    1.70
   2   6   0  305.67   11.20
   2   6   0  294.37   11.60
  -2   6   0  289.47   10.80
   3   6   0  433.26   15.60
  -3   6   0  414.16   15.10
   3   6   0  437.56   16.00
  -4   6   0    7.10    1.30
   4   6   0    6.30    1.40
  -4   6   0    4.80    0.80
   4   6   0    7.20    1.00
   4   6   0    6.60    1.60
   5   6   0  838.82   28.00
   5   6   0  884.51   29.60
  -5   6   0  801.52   28.70
   5   6   0  894.91   29.30
  -5   6   0  838.12   27.80
   6   6   0    1.50    0.60
  -6   6   0    0.30    0.50
  -6  -6   0   -0.10    0.70
  -6   6   0    1.80    0.60
   6   6   0    0.80    0.90
  -6   6   0    0.70    0.50
   7   6   0  533.05   17.50
  -7   6   0  507.95   17.30
  -7   6   0  502.35   17.20
  -7   6   0  524.55   17.40
  -8   6   0    3.30    0.70
   8   6   0    2.00    0.60
  -8   6   0    1.60    0.50
  -8   6   0    2.30    0.60
  -9   6   0  101.39    3.70
  -9   6   0   94.89    3.70
   9   6   0   92.29    3.70
  -9   6   0   94.99    3.60
   0   7   0    8.20    1.50
  -1   7   0    1.00    0.90
   1   7   0    0.90    0.80
  -1   7   0    0.10    0.50
   1   7   0    3.80    1.30
   1   7   0    0.80    0.50
  -2   7   0  193.38    7.80
   2   7   0  181.18    8.40
   2   7   0  194.78    8.20
  -3   7   0   68.09    3.10
   3   7   0   73.89    4.30
   3   7   0   71.79    3.30
   3   7   0   73.29    4.50
  -3   7   0   66.99    3.80
   4   7   0  230.28    8.50
  -4  -7   0  231.28   10.30
   4   7   0  246.58    9.80
  -4   7   0  235.08    9.40
  -4   7   0  217.28    8.20
   4   7   0  226.88   10.10
  -5   7   0  698.93   22.40
  -5   7   0  690.53   22.50
   5   7   0  687.33   24.10
  -5  -7   0  702.33   22.80
   5   7   0  637.44   24.30
   5   7   0  669.63   22.70
   5   7   0  680.23   22.60
  -5   7   0  688.53   23.70
  -6   7   0  263.87    9.20
  -6   7   0  258.97    9.10
  -6  -7   0  255.87    9.40
  -6   7   0  253.27    9.20
   6   7   0  256.57    9.40
  -7   7   0   31.50    1.90
  -7   7   0   33.00    1.90
  -7   7   0   33.90    1.80
   7   7   0   34.20    2.00
  -8   7   0    5.70    0.70
  -8   7   0    4.70    0.70
  -8   7   0    4.90    0.70
   8   7   0    7.00    0.80
   0   8   0    1.70    1.00
   0   8   0    1.10    0.50
   0   8   0    1.20    0.70
  -1   8   0  479.85   16.80
   1   8   0  444.46   15.80
   1   8   0  491.35   16.70
   1   8   0  456.25   17.10
   1   8   0  467.85   17.90
  -1   8   0  472.65   15.80
   2   8   0  195.08    7.30
   2   8   0  200.68    8.60
   2   8   0  175.88    7.80
  -2   8   0  196.18    7.10
   2   8   0  194.28    7.20
  -2   8   0  201.28    8.20
  -2  -8   0  193.98    6.80
   2   8   0  190.08    9.00
   3   8   0   34.40    2.10
  -3  -8   0   41.80    1.80
  -3   8   0   36.80    2.10
   3   8   0   35.20    3.00
  -3  -8   0   40.00    2.40
  -3   8   0   36.80    2.80
   3   8   0   35.10    2.20
   3   8   0   36.10    3.20
  -3   8   0   34.80    2.00
   3   8   0   34.40    2.00
   4   8   0   74.29    5.00
  -4   8   0   80.09    3.60
   4   8   0   79.99    3.70
   4   8   0   87.19    4.80
  -4  -8   0   78.19    3.80
  -4   8   0   82.09    3.40
   4   8   0   78.09    3.70
  -4   8   0   81.89    4.40
   5   8   0 1732.93   55.79
  -5   8   0 1694.63   56.69
  -5   8   0 1745.23   55.39
  -5  -8   0 1732.73   55.89
  -5   8   0 1780.22   55.59
  -6   8   0   60.89    2.70
  -6  -8   0   54.79    2.80
  -6   8   0   54.49    2.50
   6   8   0   49.50    2.60
  -7   8   0   11.10    1.00
  -7   8   0    8.50    1.00
   7   8   0   12.10    1.00
  -7  -8   0    8.40    1.00
  -8   8   0   99.69    3.60
   0   9   0    0.50    1.10
   0   9   0    0.00    0.50
   0   9   0    1.70    0.90
   0  -9   0    0.40    0.40
   0   9   0    0.60    0.50
  -1   9   0   41.60    2.90
   1   9   0   39.60    2.20
   1   9   0   39.20    2.30
  -1   9   0   39.30    2.20
  -1  -9   0   40.30    1.90
   1   9   0   39.90    2.80
  -1   9   0   35.20    2.10
   1   9   0   41.60    2.30
  -1  -9   0   41.00    2.40
   1   9   0   35.90    3.10
   1   9   0   36.30    3.40
   2   9   0   77.69    3.60
  -2  -9   0   74.59    3.10
  -2   9   0   79.89    3.50
  -2   9   0   82.19    4.40
   2   9   0   76.99    3.60
   2   9   0   74.99    4.70
  -2   9   0   73.99    3.40
  -2  -9   0   81.19    3.80
   2   9   0   81.59    3.60
   3   9   0  257.87    9.40
  -3   9   0  263.37    9.20
  -3   9   0  255.27   10.30
  -3  -9   0  249.58    9.40
  -3  -9   0  259.87    8.70
   3   9   0  258.27    9.10
   3   9   0  259.27    9.30
  -4  -9   0  367.36   12.40
   4   9   0  362.86   12.00
   4   9   0  364.36   12.30
  -4   9   0  350.66   11.90
  -4   9   0  353.56   12.10
   4   9   0  323.87   12.10
  -4  -9   0  347.17   11.90
  -4   9   0  340.67   13.10
  -5   9   0  105.19    4.20
  -5   9   0  103.19    4.10
   5   9   0  103.79    4.30
  -5  -9   0  105.19    4.40
   6   9   0  201.58    7.50
  -6   9   0  219.88    7.50
  -6  -9   0  226.28    7.80
  -6   9   0  212.58    7.40
  -7  -9   0   30.30    1.60
  -7   9   0   31.30    1.40
   0 -10   0 1054.79   33.00
   0  10   0 1037.10   33.40
   0  10   0 1029.00   33.40
   0  10   0  994.30   34.30
   1 -10   0  232.58    8.00
  -1  10   0  225.08    8.40
  -1  10   0  243.08    8.50
  -1 -10   0  241.68    8.00
   1  10   0  236.78    8.50
  -1  10   0  227.18    9.30
  -1 -10   0  238.88    8.60
   1  10   0  227.48    8.50
   1  10   0  238.98    8.50
  -2 -10   0   81.79    3.50
   2  10   0   77.69    3.50
  -2  10   0   88.79    3.60
  -2 -10   0   80.69    3.10
  -2  10   0   78.89    3.40
   2  10   0   79.99    3.60
  -2 -10   0   81.19    3.70
   2  10   0   81.99    3.60
   2 -10   0   84.89    3.20
  -2  10   0   80.89    4.40
  -3 -10   0    0.50    0.60
  -3  10   0   -0.10    0.50
  -3 -10   0    0.40    0.50
   3  10   0    1.20    0.60
   3  10   0    1.30    0.60
   3  10   0    0.60    0.50
  -4  10   0    0.50    0.50
   4  10   0    0.70    0.40
  -4 -10   0    0.50    0.40
   4  10   0   -0.10    0.40
  -4 -10   0   -0.20    0.50
  -5 -10   0  162.58    6.00
   5  10   0  160.38    5.80
  -5  10   0  164.88    5.80
   0  11   0    0.50    0.40
   0 -11   0   -0.10    0.50
   0  11   0    0.60    0.50
   0 -11   0    0.10    0.30
   1 -11   0   30.60    1.50
  -1  11   0   33.40    1.80
   1  11   0   29.90    1.70
   1 -11   0   30.70    1.70
  -1  11   0   31.10    1.70
  -1 -11   0   29.10    1.40
   1  11   0   30.40    1.70
  -1 -11   0   31.00    1.80
   2 -11   0  129.79    4.40
   2  11   0  119.89    4.70
  -2  11   0  129.39    4.70
  -2 -11   0  126.49    4.80
   2  11   0  127.69    4.70
  -2 -11   0  126.59    4.70
  -2 -11   0  117.69    4.30
  -3 -11   0  158.68    5.70
   3  11   0  164.88    5.70
   3  11   0  153.38    5.80
  -3  11   0  164.28    5.70
  -3 -11   0  159.18    5.90
   3 -11   0  162.48    5.50
   4  11   0  155.18    5.20
   4 -11   0  151.78    5.10
  -4 -11   0  146.99    5.20
  -4 -11   0  144.99    5.40
   1   0  -1 4485.85  147.59
   2   0  -1   14.10    1.70
   2   0   1   12.40    1.40
   3   0   1  774.92   25.90
   3   0  -1  741.03   26.40
   4   0  -1 5068.99  169.88
   4   0   1 4949.90  165.88
  -4   0  -1 5038.70  160.38
   5   0   1  298.87   12.70
  -5   0   1  275.97   11.00
   5   0  -1  292.37   13.20
  -5   0  -1  273.37   11.00
   6   0   1   35.10    3.90
  -6   0  -1   37.60    3.00
  -6   0   1   39.70    3.10
   6   0  -1   33.30    4.00
  -7   0  -1   16.20    1.30
  -7   0   1   18.00    1.40
  -7   0  -1   18.30    2.50
  -7   0   1   17.90    2.30
  -8   0  -1  260.77    9.30
  -8   0   1  263.07   10.20
  -8   0   1  255.37    9.20
  -8   0   1  248.08    9.20
  -8   0   1  262.97   11.60
  -8   0   1  280.37    9.40
  -8   0  -1  262.67    9.40
  -8   0  -1  262.57    9.20
  -8   0  -1  272.47   10.40
  -8   0  -1  254.47   11.60
  -9   0  -1    8.40    1.10
  -9   0   1    9.90    1.10
  -9   0  -1    8.70    2.00
   9   0   1   10.50    1.30
  -9   0   1    9.20    1.10
  -9   0   1    8.90    1.50
  -9   0   1    8.80    1.00
  -9   0  -1    7.20    1.30
  -9   0  -1    5.60    0.90
  -9   0  -1    9.20    1.10
 -10   0  -1   70.49    2.90
  10   0   1   62.99    3.00
 -10   0  -1   68.59    3.00
 -10   0   1   67.09    2.80
 -10   0  -1   68.39    3.40
 -10   0  -1   69.79    2.90
  10   0  -1   67.89    3.00
 -10   0   1   68.59    2.90
 -10   0   1   65.99    3.30
   0  -1  -1  291.87   10.60
   1  -1  -1  409.96   14.10
   2   1  -1 6293.87  214.18
   2   1   1 6368.16  213.38
   2  -1  -1 6722.83  213.58
   3  -1   1   99.39    4.50
   3   1  -1  106.09    5.70
   3  -1  -1  103.59    5.20
   3   1   1   92.59    5.20
  -4   1   1  251.07    9.90
   4   1  -1  246.48   11.70
  -4  -1  -1  246.58   10.00
   4  -1   1  283.07   10.70
  -4   1  -1  252.47    9.90
   4   1   1  261.97    9.20
   4   1   1  282.97   11.70
   4  -1  -1  261.37   11.20
  -5  -1  -1 1721.13   53.99
   5  -1   1 1649.04   55.29
  -5   1   1 1714.53   54.19
   5   1  -1 1576.44   56.79
   5   1   1 1646.04   56.59
  -5  -1   1 1565.94   53.59
   5  -1  -1 1669.73   56.19
  -5   1  -1 1638.74   53.99
  -6   1   1   52.99    3.60
   6  -1   1   44.10    4.10
  -6  -1  -1   55.39    3.60
   6   1  -1   39.20    4.60
  -6  -1   1   43.60    3.20
   6  -1  -1   40.60    4.30
  -6   1  -1   42.90    3.40
   6   1   1   45.50    4.70
  -7   1   1  340.67   11.80
  -7  -1  -1  331.37   11.80
  -7   1   1  346.97   14.10
  -7  -1  -1  365.76   14.00
  -7   1  -1  354.46   14.20
  -7   1  -1  322.77   11.70
  -7  -1   1  342.77   11.80
  -8   1   1  163.28    6.10
  -8   1   1  155.18    5.90
  -8   1   1  159.78    6.80
  -8  -1  -1  151.08    7.90
  -8   1   1  155.78    8.20
  -8  -1  -1  151.58    5.90
  -8  -1  -1  157.78    6.00
  -8   1   1  155.28    6.00
  -8  -1  -1  148.39    6.00
  -8  -1  -1  163.38    7.00
  -8   1  -1  155.28    6.80
   8   1   1  174.38    6.30
  -8   1  -1  153.98    6.10
  -8  -1   1  157.88    6.90
  -8   1  -1  148.79    5.90
  -8   1  -1  156.98    8.30
  -8   1  -1  160.18    6.10
  -8  -1   1  160.68    6.00
  -8  -1   1  149.79    5.80
   8  -1  -1  166.58    8.60
  -9  -1  -1  315.17   11.40
  -9   1   1  291.77   10.40
  -9  -1  -1  296.67   10.40
  -9  -1  -1  304.17   10.50
  -9   1   1  304.67   10.50
  -9  -1  -1  296.57   10.40
  -9   1   1  290.47   11.10
   9   1  -1  296.77   10.60
  -9   1   1  301.27   10.30
  -9   1  -1  309.27   10.50
  -9   1  -1  278.87   13.20
   9   1   1  288.67   10.50
  -9  -1   1  289.97   11.30
  -9   1  -1  295.57   10.30
  -9  -1   1  302.17   10.50
  -9   1  -1  291.77   11.20
  -9   1  -1  315.17   10.50
  -9  -1   1  304.17   10.30
  10   1  -1  112.69    4.40
 -10  -1  -1  113.99    4.90
 -10  -1  -1  111.59    4.30
 -10  -1  -1  109.89    4.40
 -10   1   1  116.19    4.40
  10  -1   1  113.89    4.50
 -10   1   1  118.39    4.30
 -10  -1  -1  116.09    4.30
 -10   1   1  119.59    4.30
 -10  -1   1  112.39    4.90
 -10   1  -1  108.89    4.80
 -10   1  -1  111.69    4.40
 -10  -1   1  114.29    4.40
 -10   1  -1  108.49    4.40
  10  -1  -1  103.39    4.40
 -10   1  -1  117.49    4.30
  10   1   1  115.59    4.50
 -10  -1   1  111.09    4.20
   1  -2   1 2947.61   94.09
   1  -2   1 3046.80   94.39
   1   2   1 2912.01   97.89
   1  -2  -1 2836.62   99.49
   2   2  -1  838.72   29.30
   2   2   1  809.72   29.30
   2  -2  -1  912.01   28.70
   3  -2   1   26.80    1.60
   3   2  -1   20.60    2.50
   3   2  -1   23.80    1.60
   3   2  -1   23.70    1.50
   3   2   1   22.70    1.50
   3  -2  -1   21.80    2.10
   3   2   1   21.60    1.50
   3   2   1   21.60    2.50
   4   2  -1 1992.80   61.39
   4  -2   1 1854.51   64.49
   4   2  -1 1646.34   67.39
  -4  -2  -1 2022.20   62.39
  -4   2   1 1879.21   62.29
   4   2   1 1824.62   61.49
   4   2   1 1937.81   61.69
  -4   2  -1 1962.20   62.39
   4   2   1 1972.60   64.99
   4  -2  -1 2148.78   64.09
  -5  -2  -1   90.69    4.70
  -5   2   1   98.59    5.10
   5  -2   1   97.69    5.40
  -5   2  -1   95.99    5.10
   5   2   1   92.19    6.70
   5   2   1   98.79    4.30
   5  -2  -1   98.29    6.10
  -6  -2  -1  533.05   19.30
   6  -2   1  531.35   20.80
  -6   2   1  560.34   19.90
   6   2   1  500.95   22.60
   6  -2  -1  513.75   21.80
  -6   2  -1  553.94   19.90
  -7  -2  -1  300.97   10.80
  -7   2   1  317.57   13.30
   7   2  -1  310.37   11.00
  -7   2  -1  304.37   10.80
  -7  -2   1  307.47   10.80
  -7   2  -1  333.37   13.50
   7   2   1  303.47   11.00
  -8   2   1  252.07    8.80
  -8  -2  -1  240.08    8.80
   8   2  -1  238.58    8.90
  -8  -2  -1  231.08    8.70
  -8   2   1  244.08   11.30
  -8   2   1  240.48    8.60
  -8  -2  -1  251.37    9.80
  -8  -2  -1  244.28    8.70
  -8   2   1  239.98    8.80
  -8   2  -1  237.68    8.60
  -8  -2   1  246.48    8.80
  -8  -2   1  231.98    8.50
  -8   2  -1  248.08    8.80
   8  -2  -1  239.98   11.50
   8   2   1  259.37    9.00
  -8  -2   1  250.77    9.70
  -8   2  -1  250.97    8.90
  -8   2  -1  240.28   11.20
  -9   2   1    3.30    0.70
  -9  -2  -1    3.30    0.90
  -9   2   1    4.00    0.70
  -9  -2  -1    3.30    0.70
   9   2  -1    3.10    0.70
  -9  -2  -1    2.00    0.60
  -9   2   1    2.90    0.70
  -9  -2   1    2.60    0.60
  -9  -2   1    3.80    0.70
  -9   2  -1    2.20    0.60
  -9  -2   1    2.70    1.00
   9   2   1    4.80    0.90
  -9   2  -1    2.80    0.70
  -9   2  -1    3.10    0.70
 -10  -2  -1   42.80    2.10
 -10   2   1   45.30    2.00
  10  -2   1   40.40    2.10
 -10   2   1   45.40    2.10
 -10  -2  -1   40.40    2.00
 -10   2   1   40.10    2.10
  10   2  -1   40.10    2.10
 -10  -2  -1   42.60    2.50
  10   2  -1   39.50    2.00
 -10  -2   1   44.40    2.50
  10   2   1   43.70    2.10
 -10   2  -1   41.80    2.00
 -10   2  -1   46.30    2.10
 -10  -2   1   41.70    2.10
 -10  -2   1   42.70    1.90
  10   2   1   44.40    2.20
 -10   2  -1   41.10    2.10
   0   3   1  230.88    9.10
   0   3  -1  237.38    8.80
   0  -3  -1  238.98    9.00
   1   3  -1 2497.15   76.99
   1  -3   1 2400.06   80.49
   1  -3  -1 2506.85   82.39
   1   3   1 2283.67   76.89
   2   3  -1   46.10    2.50
   2  -3   1   50.69    2.20
   2   3  -1   53.19    2.40
   2   3   1   48.50    2.60
   2  -3  -1   50.49    3.10
   2   3   1   50.69    2.40
   3   3  -1  922.81   28.60
   3  -3   1  897.41   28.30
  -3   3   1  860.81   28.90
   3   3  -1  844.12   28.30
   3   3   1  787.22   28.30
   3   3   1  866.61   28.60
   3  -3  -1  882.81   29.90
  -4   3   1  104.19    5.10
   4  -3   1  107.09    4.90
   4   3  -1  103.49    4.60
   4   3  -1   98.39    4.30
  -4   3   1   94.09    4.20
   4  -3  -1  104.39    5.80
  -4   3  -1  101.09    5.00
   4   3   1  106.99    4.50
   4   3   1  103.79    4.70
  -5   3   1  954.30   31.50
   5  -3   1  920.21   31.40
   5  -3  -1  935.91   32.90
  -5   3  -1  943.71   31.30
   5   3   1  787.92   29.90
  -6   3   1 1321.37   43.90
   6  -3   1 1257.67   44.20
  -6   3  -1 1293.57   43.70
   6  -3  -1 1264.17   45.60
  -7  -3  -1  398.36   13.80
  -7   3   1  404.86   13.60
  -7  -3  -1  400.86   13.70
  -7   3   1  405.66   16.40
  -7   3   1  387.26   13.80
  -7  -3  -1  412.26   14.60
  -7   3   1  403.86   13.80
   7   3  -1  400.46   13.90
   7   3   1  392.86   13.90
  -7   3  -1  399.76   16.30
  -7   3  -1  382.66   13.60
  -7  -3   1  398.66   13.70
  -7  -3   1  442.86   15.00
  -7   3  -1  389.56   13.80
   7  -3  -1  434.96   16.90
  -8  -3  -1  607.54   19.60
  -8   3   1  597.44   19.50
  -8  -3  -1  601.54   20.50
  -8   3   1  576.84   22.40
   8   3  -1  569.44   19.60
  -8  -3  -1  585.34   19.40
  -8   3   1  583.54   19.40
  -8   3  -1  570.04   19.50
  -8  -3   1  635.74   19.80
  -8  -3   1  598.24   19.50
  -8   3  -1  582.44   19.40
  -8   3  -1  560.14   22.20
  -8  -3   1  599.34   20.50
   8   3   1  557.74   19.60
   8  -3  -1  574.14   22.60
  -8   3  -1  568.84   19.60
   9   3  -1  152.98    5.90
  -9   3   1  153.98    5.90
  -9   3   1  158.68    5.80
  -9  -3  -1  154.18    5.90
  -9  -3  -1  161.48    6.60
  -9  -3  -1  154.18    5.80
  -9   3   1  156.68    5.90
  -9   3  -1  152.48    5.90
  -9   3  -1  158.88    5.80
  -9  -3   1  156.68    5.90
  -9   3  -1  148.99    5.80
   9   3   1  157.88    6.00
   9   3   1  154.38    5.90
  -9  -3   1  159.38    6.70
 -10   3   1  114.39    4.30
 -10   3   1  118.59    4.20
 -10  -3  -1  117.89    4.80
 -10  -3  -1  115.89    4.20
 -10   3   1  113.69    4.30
  10   3  -1  111.49    4.30
 -10   3  -1  112.99    4.30
 -10  -3   1  116.89    4.80
  10   3   1  114.19    4.40
  10   3   1  107.49    4.20
 -10   3  -1  112.59    4.30
 -10   3  -1  114.79    4.20
   0   4  -1  115.19    4.70
   0   4   1  112.49    4.60
   0   4  -1  122.19    5.00
   0   4   1  121.79    4.90
  -1   4   1  632.54   22.00
   1   4  -1  617.84   22.00
   1   4  -1  661.13   22.30
   1  -4  -1  736.13   23.80
  -1   4  -1  672.53   21.80
  -1   4  -1  667.53   22.20
   1   4   1  669.33   22.00
   1   4   1  671.43   22.30
   2   4  -1  399.76   14.20
   2   4  -1  417.86   14.50
   2  -4  -1  437.06   15.70
   2   4   1  428.46   14.50
   2   4   1  415.36   14.20
  -2   4  -1  386.66   13.90
  -2   4  -1  410.36   14.20
   3  -4   1  108.69    4.60
  -3   4   1  101.39    4.40
  -3   4   1  101.39    4.90
   3   4  -1  105.89    4.60
   3   4  -1  105.69    4.80
   3   4   1  102.39    4.80
   3   4   1  105.99    4.60
   3  -4  -1  103.69    5.10
   3  -4  -1  108.49    5.70
  -3   4  -1  100.89    4.50
   4   4  -1 1135.19   36.80
  -4   4   1 1145.29   37.70
   4   4  -1 1105.59   37.00
  -4   4   1 1069.59   36.50
   4  -4   1 1145.89   36.90
   4  -4  -1 1153.08   38.80
  -4   4  -1 1117.99   36.50
  -4   4  -1 1151.18   37.60
   4  -4  -1 1046.30   37.70
   4   4   1 1083.19   37.10
   4   4   1 1164.38   36.80
   5  -4   1   43.20    3.00
  -5   4   1   40.20    3.30
   5   4  -1   37.60    2.60
  -5   4   1   39.90    2.60
   5  -4  -1   41.10    3.40
   5  -4  -1   40.00    3.70
   5   4   1   43.60    3.00
   5   4   1   42.70    2.80
  -5   4  -1   39.80    3.20
  -6   4   1   81.39    3.70
  -6   4   1   85.79    5.50
   6   4  -1   88.29    3.90
  -6  -4  -1   93.59    3.90
   6   4   1   91.49    4.00
  -6   4  -1   87.59    3.80
   6  -4  -1   95.49    5.90
  -6  -4   1   90.29    3.80
   6   4   1   99.09    4.80
  -6   4  -1   93.09    5.60
   7   4  -1  131.99    5.00
  -7   4   1  119.79    4.70
  -7   4   1  126.19    7.10
  -7   4   1  125.59    4.90
  -7  -4  -1  120.69    4.70
  -7  -4  -1  110.39    5.40
  -7   4   1  127.89    4.90
  -7  -4  -1  120.89    4.90
   7   4   1  123.19    4.90
  -7  -4   1  114.69    4.80
   7  -4  -1  118.99    7.20
  -7   4  -1  112.99    4.70
  -7   4  -1  112.99    4.80
  -7   4  -1  114.49    6.80
   7   4   1  110.89    4.90
  -7   4  -1  117.79    4.90
  -7  -4   1  123.19    5.70
   8   4  -1  411.26   14.10
  -8   4   1  432.26   14.00
  -8   4   1  426.06   14.10
  -8  -4  -1  420.06   13.90
   8  -4   1  400.56   16.90
  -8  -4  -1  426.36   14.90
  -8   4   1  423.46   14.10
  -8   4   1  412.46   16.80
  -8   4  -1  423.56   14.00
   8  -4  -1  367.66   16.60
  -8   4  -1  397.96   16.60
   8   4   1  384.76   14.10
  -8   4  -1  425.56   14.20
  -8   4  -1  422.16   14.10
   8   4   1  401.16   14.00
  -8  -4   1  424.96   14.90
  -9   4   1   71.69    3.00
  -9  -4  -1   69.89    3.00
  -9   4   1   72.19    3.10
  -9  -4  -1   69.89    3.60
  -9   4   1   74.49    3.20
   9   4  -1   67.99    3.10
   9   4   1   72.19    3.10
  -9   4  -1   71.79    3.00
  -9  -4   1   66.79    3.60
  -9   4  -1   72.29    3.10
   9   4   1   65.59    3.20
  -9   4  -1   72.99    3.20
 -10  -4  -1   53.39    2.20
 -10   4   1   55.19    2.30
 -10   4   1   53.29    2.30
 -10   4   1   52.79    2.30
 -10  -4  -1   51.59    2.60
 -10   4  -1   56.99    2.30
 -10  -4   1   48.90    2.60
 -10   4  -1   61.99    3.10
  10   4   1   52.89    2.40
 -10   4  -1   58.79    2.40
  10   4   1   52.99    2.20
   0   5  -1 1782.62   56.29
   0   5  -1 1866.91   56.09
   0   5   1 1681.13   56.59
   0   5  -1 1759.72   56.69
   0   5   1 1658.53   56.09
   1   5  -1  408.96   13.40
   1   5  -1  392.76   14.10
  -1   5   1  383.56   13.40
  -1   5   1  398.76   13.80
   1   5  -1  399.46   13.70
   1   5   1  378.16   13.60
  -1   5  -1  383.76   13.40
  -1   5  -1  384.76   13.90
   1   5   1  371.66   14.00
  -1   5  -1  398.26   13.50
   2   5  -1 1522.25   47.00
   2   5  -1 1415.36   47.20
   2   5  -1 1502.45   46.50
  -2   5   1 1409.16   46.70
   2   5   1 1415.36   46.90
  -2   5  -1 1387.26   46.90
  -2   5  -1 1431.56   46.60
   2   5   1 1489.95   47.40
   2  -5  -1 1435.46   48.80
  -3   5   1  802.42   26.60
   3   5  -1  832.42   27.20
   3   5  -1  799.02   26.80
  -3   5   1  783.52   27.30
   3   5   1  787.22   26.90
   3  -5  -1  812.62   28.60
   3   5   1  799.82   27.30
  -3   5  -1  813.22   26.50
   3  -5  -1  765.82   27.40
   4   5  -1  294.47   11.50
  -4   5   1  306.57   11.40
  -4   5   1  300.47   12.20
   4   5  -1  322.47   11.90
   4  -5   1  301.77   11.50
   4   5   1  342.47   11.80
   4   5   1  336.87   12.20
   4  -5  -1  297.97   12.40
  -4   5  -1  292.27   11.20
   4  -5  -1  308.87   13.30
   5   5  -1  360.66   13.00
  -5   5   1  343.77   12.80
   5   5  -1  361.96   12.10
   5  -5   1  336.07   12.80
  -5   5   1  342.47   14.00
  -5   5   1  342.27   11.90
   5   5   1  346.67   12.10
   5   5   1  351.76   13.50
  -5   5  -1  332.27   13.80
   5  -5  -1  345.67   14.30
  -5   5  -1  345.57   11.90
   5   5   1  368.46   13.20
  -6   5   1   60.19    2.90
   6   5  -1   56.99    2.90
  -6   5   1   55.79    2.70
  -6   5   1   62.49    4.60
   6  -5   1   62.69    4.70
  -6  -5  -1   58.19    2.90
  -6   5   1   60.89    2.80
  -6   5  -1   58.09    4.40
   6   5   1   57.89    2.90
  -6   5  -1   53.39    2.70
   6  -5  -1   63.49    4.70
  -6   5  -1   58.29    2.80
  -6   5  -1   52.69    2.70
   6   5   1   55.09    3.60
   6   5   1   61.59    2.90
   7   5  -1  145.89    5.90
  -7   5   1  155.48    5.90
  -7  -5  -1  156.38    5.80
  -7   5   1  146.49    5.80
  -7   5   1  148.59    8.10
   7  -5   1  148.09    8.10
  -7   5   1  152.28    5.70
  -7   5  -1  153.38    5.90
   7   5   1  154.18    5.80
  -7   5  -1  158.78    5.80
  -7  -5   1  156.28    6.50
  -7   5  -1  148.79    8.00
   7   5   1  163.08    6.10
  -7   5  -1  144.99    5.80
   7  -5  -1  138.59    8.10
  -8  -5  -1   22.90    2.00
   8   5  -1   23.30    1.70
  -8   5   1   24.00    1.70
  -8   5   1   23.60    1.70
  -8   5   1   23.90    1.60
  -8  -5  -1   30.50    1.70
   8   5   1   26.20    1.80
   8   5   1   29.70    1.70
  -8   5  -1   25.30    1.70
  -8   5  -1   28.50    1.70
  -8  -5   1   25.00    2.10
  -8   5  -1   28.70    1.70
  -9  -5  -1  103.79    4.40
  -9  -5  -1  105.89    3.80
   9   5  -1   94.49    3.90
  -9   5   1  103.99    3.90
  -9   5   1   97.19    4.00
  -9   5   1  100.89    4.00
  -9   5  -1  101.89    3.90
  -9  -5   1  100.69    4.40
  -9   5  -1   99.69    3.90
   9   5   1  101.29    3.90
  -9   5  -1   97.99    4.00
   9   5   1   98.29    4.00
   0   6   1  146.09    6.40
   0   6  -1  137.09    5.70
   0   6   1  134.19    5.80
   0   6  -1  131.99    5.80
   0   6   1  142.09    5.70
   0   6  -1  140.19    6.40
  -1   6   1  495.15   17.80
   1   6  -1  528.15   17.70
   1   6  -1  521.95   18.60
  -1   6   1  492.25   18.20
   1   6  -1  528.65   18.20
   1   6   1  511.65   18.60
   1   6   1  533.85   18.20
   1   6   1  539.85   17.60
  -1   6  -1  515.75   18.40
  -1   6  -1  524.15   17.80
  -1   6  -1  534.75   17.90
   2   6  -1  503.05   17.50
  -2   6   1  508.05   17.80
   2   6  -1  510.85   18.10
   2   6  -1  537.25   18.60
   2   6   1  543.35   18.70
  -2   6  -1  476.55   17.60
   2   6   1  520.75   18.10
   3   6  -1    1.20    0.80
  -3   6   1    0.50    0.60
   3   6  -1    4.40    1.20
   3   6   1    1.60    0.90
   3   6   1    0.90    0.70
  -3   6  -1    1.00    0.60
   4   6  -1   18.20    1.50
  -4   6   1   14.80    1.70
   4   6  -1   15.10    1.80
  -4   6   1   16.40    1.30
   4   6  -1   16.50    2.00
   4   6   1   17.40    2.10
   4   6   1   17.20    1.90
   4   6   1   16.80    1.40
  -4   6  -1   16.30    1.60
  -4   6  -1   14.90    1.20
  -5   6   1  209.48    8.60
   5   6  -1  197.98    7.60
   5   6  -1  203.58    9.00
   5   6  -1  211.58    8.80
  -5   6   1  201.38    7.50
   5   6   1  219.78    7.80
   5   6   1  207.48    8.80
   5   6   1  205.98    9.20
  -5   6  -1  202.48    7.50
   5  -6  -1  206.78    9.80
  -6  -6  -1  351.46   12.10
  -6   6   1  367.76   12.30
   6   6  -1  345.67   13.40
  -6   6   1  360.16   14.80
  -6   6   1  350.86   12.20
  -6   6   1  351.96   12.10
   6   6  -1  351.06   12.30
  -6  -6  -1  333.97   12.40
   6  -6  -1  348.97   14.90
   6   6   1  379.16   12.50
  -6   6  -1  360.76   12.20
  -6   6  -1  346.67   12.10
   6   6   1  364.96   13.70
   6   6   1  351.66   12.20
  -6   6  -1  332.57   12.00
  -7   6   1  354.16   12.00
  -7   6   1  350.16   11.90
  -7   6   1  367.06   12.10
   7   6  -1  337.67   12.10
  -7  -6  -1  350.86   11.90
  -7   6  -1  348.17   12.00
   7   6   1  361.16   12.20
  -7   6  -1  349.87   12.00
   7   6   1  346.77   12.00
   7  -6  -1  316.37   14.50
  -7   6  -1  347.37   11.90
  -8   6   1  220.08    7.70
  -8   6   1  215.98    7.60
  -8   6   1  224.48    7.80
   8   6  -1  210.78    7.70
  -8   6  -1  220.38    7.70
   8   6   1  212.58    7.80
  -8   6  -1  216.28    7.60
   8   6   1  208.38    7.60
  -8   6  -1  213.58    7.60
  -9   6   1  121.39    4.50
  -9   6   1  121.69    4.40
  -9   6   1  118.09    4.50
  -9   6  -1  124.69    4.40
   9   6   1  118.89    4.40
  -9   6  -1  127.59    4.50
   9   6   1  124.69    4.60
  -9   6  -1  123.09    4.50
   0   7   1   37.20    2.90
   0   7  -1   32.50    2.50
   0   7  -1   32.80    2.90
   0   7  -1   32.50    2.30
   0   7   1   35.00    2.30
   1   7  -1  153.78    6.80
   1   7  -1  157.28    7.30
   1   7  -1  149.19    6.30
  -1   7   1  142.79    6.30
   1   7   1  152.18    6.20
   1   7   1  148.19    6.70
  -1   7  -1  152.98    7.10
  -1   7  -1  146.99    6.40
   1   7   1  166.08    7.40
  -2   7   1  225.68    8.80
  -2   7   1  215.68    7.80
   2   7  -1  219.48    9.10
   2   7  -1  220.48    9.50
   2   7  -1  213.68    8.40
   2   7   1  219.18    9.00
   2   7   1  205.48    7.90
   2   7   1  226.58    9.60
  -2   7  -1  218.38    8.70
   3   7  -1  162.88    7.80
  -3   7   1  165.68    6.20
  -3   7   1  170.68    7.20
   3   7  -1  169.18    7.50
   3   7  -1  157.38    6.20
   3   7   1  163.88    7.40
  -3   7  -1  157.08    6.10
   3   7   1  164.68    6.30
  -3   7  -1  161.38    7.00
   3   7   1  175.78    8.00
  -4   7   1  422.06   14.20
  -4  -7  -1  397.46   14.40
   4   7  -1  440.66   14.50
   4   7  -1  434.66   15.70
  -4   7   1  438.36   15.40
  -4   7   1  411.16   14.00
   4   7  -1  388.46   14.20
   4   7  -1  408.26   16.00
   4   7   1  401.06   14.30
  -4   7  -1  412.16   15.10
  -4  -7   1  411.16   14.40
   4   7   1  432.66   14.80
   4   7   1  411.76   16.10
  -4  -7   1  410.16   13.60
  -4   7  -1  407.86   14.10
   4   7   1  412.86   14.30
   4   7   1  434.66   15.70
  -5   7   1   30.90    1.90
   5   7  -1   29.10    1.90
  -5   7   1   31.70    2.60
  -5   7   1   30.50    1.90
   5   7  -1   29.20    2.70
   5   7  -1   32.00    2.10
  -5   7   1   29.30    1.80
  -5  -7  -1   29.90    2.20
   5   7  -1   27.70    2.80
  -5   7  -1   28.60    1.70
   5   7   1   30.40    1.90
  -5   7  -1   31.10    1.90
  -5   7  -1   30.40    2.50
   5   7   1   32.70    2.10
   5   7   1   27.50    2.90
   5   7   1   33.20    2.90
  -5  -7   1   31.30    2.20
  -6   7   1   60.29    2.80
  -6  -7  -1   65.89    3.20
  -6   7   1   61.49    2.90
   6   7  -1   60.49    3.00
  -6   7   1   59.39    3.70
  -6   7   1   61.29    2.90
  -6   7  -1   59.99    2.80
  -6  -7   1   57.39    3.10
  -6   7  -1   62.19    2.90
   6   7   1   64.39    3.10
   6   7   1   58.59    2.90
  -7   7   1   55.49    2.60
   7   7  -1   46.70    2.50
  -7  -7  -1   55.99    2.70
  -7   7   1   50.69    2.40
  -7   7   1   54.49    2.60
  -7   7  -1   50.49    2.40
   7   7   1   49.10    2.60
  -7   7  -1   52.89    2.50
   7   7   1   49.00    2.40
   8   7  -1  282.97   10.10
  -8   7   1  306.97   10.10
  -8   7   1  304.57   10.20
  -8   7   1  310.57   10.20
  -8   7  -1  300.67   10.10
  -8   7  -1  319.17   10.20
  -8   7  -1  306.67   10.10
   8   7   1  279.87   10.20
   8   7   1  285.77   10.00
   0   8  -1  288.27   12.10
   0   8  -1  293.77   11.40
   0   8   1  289.77   10.90
   0   8  -1  293.07   11.10
   0   8   1  284.17   11.90
   0   8   1  278.77   10.10
   0   8  -1  291.07   10.10
   1   8  -1  278.37   10.10
  -1   8   1  287.07   10.20
  -1   8   1  300.67   11.20
   1   8  -1  289.57   11.60
   1   8  -1  295.77   12.30
   1   8  -1  282.97   11.00
  -1   8  -1  288.07   10.10
  -1   8  -1  316.27   11.30
   1   8   1  289.77   11.50
   1   8   1  283.77   10.20
   1   8   1  292.47   12.20
  -1   8  -1  272.27   11.90
   2   8  -1  560.04   19.70
   2   8  -1  512.85   18.20
  -2   8   1  547.35   18.10
  -2   8   1  527.75   19.10
   2   8  -1  554.14   20.40
   2   8  -1  576.34   18.10
  -2  -8  -1  536.45   17.60
   2   8  -1  536.85   18.10
  -2  -8  -1  516.65   18.40
   2   8  -1  558.54   18.90
  -2   8   1  529.25   17.90
   2   8   1  542.25   20.30
   2   8   1  539.65   18.20
   2   8   1  539.85   18.10
  -2  -8   1  530.75   17.70
   2   8   1  566.44   18.30
   2   8   1  564.74   19.70
   2   8   1  529.25   18.10
  -2   8  -1  550.24   19.20
  -2   8  -1  544.35   18.00
  -2   8  -1  485.95   18.10
   3   8  -1   77.09    4.60
  -3  -8  -1   74.69    3.00
   3   8  -1   80.89    3.40
  -3   8   1   75.49    3.30
   3   8  -1   75.19    4.90
   3   8  -1   77.69    3.50
  -3  -8  -1   79.29    3.80
  -3   8   1   80.09    4.40
  -3   8   1   79.29    3.50
  -3  -8  -1   76.09    3.40
   3   8  -1   78.49    3.60
   3   8   1   79.19    3.60
   3   8   1   80.49    3.60
  -3  -8   1   74.49    3.70
  -3   8  -1   74.69    3.40
  -3   8  -1   77.89    4.30
  -3  -8   1   77.39    3.10
   3   8   1   74.59    4.90
   3   8   1   74.99    3.40
   3   8   1   78.49    4.60
   3   8   1   78.59    3.40
  -4   8   1    9.30    1.70
  -4   8   1    9.70    1.20
   4   8  -1   12.30    2.10
  -4  -8  -1   10.80    1.50
  -4  -8  -1   10.50    1.20
   4   8  -1    9.60    1.30
  -4   8   1   11.10    1.10
   4   8  -1   10.00    1.30
   4   8   1   12.40    1.40
  -4  -8   1    8.90    1.30
   4   8   1   14.90    1.40
   4   8   1    8.60    1.20
   4   8   1    9.90    2.00
  -4   8  -1   10.60    1.70
  -4   8  -1   11.00    1.20
   4   8   1   10.70    1.20
  -5   8   1  124.39    4.90
   5   8  -1  112.29    4.90
   5   8  -1  125.39    5.10
  -5   8   1  127.49    4.80
  -5   8   1  118.09    5.90
  -5  -8  -1  133.49    5.30
   5   8   1  124.59    5.10
   5   8   1  116.59    4.80
  -5   8  -1  118.79    5.70
  -5  -8   1  127.69    5.20
  -5   8  -1  123.39    4.90
  -6  -8  -1  245.98    9.00
  -6   8   1  250.27    8.70
   6   8  -1  239.68    8.80
  -6   8   1  241.38    8.70
  -6   8   1  258.07    8.80
  -6   8  -1  241.38    8.60
   6   8   1  239.18    8.70
   6   8   1  271.27    9.00
  -6   8  -1  243.88    8.70
  -6  -8   1  250.17    8.90
  -7  -8  -1  287.77   10.10
  -7   8   1  296.87   10.00
  -7   8   1  297.57    9.90
  -7   8   1  306.57   10.00
  -7   8  -1  291.37   10.00
  -7   8  -1  289.37    9.90
   7   8   1  284.37   10.10
   0   9   1 1011.20   33.20
   0  -9  -1 1011.10   32.70
   0  -9   1 1054.19   32.70
   0   9   1 1020.40   34.10
   0   9  -1 1028.70   33.90
   0   9  -1 1067.29   34.30
   0   9  -1  914.61   35.30
   0   9   1 1055.89   33.20
   0   9   1 1000.70   33.00
   0   9  -1 1033.80   33.20
   1   9  -1  358.86   14.00
  -1   9   1  371.46   12.40
  -1  -9  -1  373.36   12.10
  -1   9   1  383.36   12.70
   1   9  -1  366.96   13.50
   1   9  -1  370.96   12.60
  -1   9   1  346.17   12.50
  -1  -9  -1  355.66   12.60
   1   9  -1  354.16   14.80
   1   9  -1  352.06   12.60
  -1   9   1  377.46   13.60
  -1   9  -1  365.86   13.60
   1   9   1  348.77   14.70
   1   9   1  377.36   12.70
   1   9   1  356.36   12.50
   1  -9  -1  368.16   12.10
  -1  -9   1  374.26   12.20
  -1  -9   1  367.06   12.70
  -1   9  -1  367.86   12.50
   1   9   1  360.56   12.40
  -1   9  -1  351.26   12.50
   1   9   1  340.57   12.50
  -2   9   1  119.99    5.60
   2   9  -1  108.39    4.70
  -2  -9  -1  111.39    4.80
  -2   9   1  113.19    4.50
  -2  -9  -1  111.89    4.20
  -2   9   1  112.09    4.60
  -2  -9  -1  110.39    4.60
   2   9  -1  110.79    5.90
   2   9  -1  110.09    4.60
  -2   9  -1  112.69    5.50
  -2  -9   1  111.49    4.20
   2   9   1  106.29    4.50
   2   9   1  118.19    4.60
  -2  -9   1  110.09    4.80
   2   9   1  115.69    4.70
   2   9   1  105.99    5.80
  -2   9  -1  113.39    4.50
  -2   9  -1  107.19    4.50
   2   9   1  113.59    4.70
  -3   9   1   97.99    4.20
  -3   9   1  106.39    4.10
   3   9  -1  102.69    4.40
  -3  -9  -1  101.19    4.20
   3   9  -1   97.09    4.20
  -3   9   1   97.29    5.10
  -3  -9  -1  102.19    4.50
  -3   9  -1  102.79    5.10
   3   9   1  101.79    4.20
  -3   9  -1  101.59    4.20
  -3  -9   1  102.09    4.50
  -3  -9   1   99.69    3.80
   3   9   1  101.79    4.40
   3   9   1   97.89    4.30
  -4  -9  -1   18.20    1.60
  -4   9   1   19.90    1.40
  -4  -9  -1   18.20    1.40
  -4   9   1   15.20    1.80
   4   9  -1   19.80    1.60
  -4   9   1   18.20    1.40
  -4   9  -1   16.20    1.30
  -4   9  -1   16.60    1.90
   4   9   1   18.20    1.50
  -4  -9   1   15.20    1.60
   4   9   1   20.00    1.40
  -5   9   1  117.09    4.70
  -5   9   1  117.69    4.50
  -5  -9  -1  117.19    4.90
  -5   9  -1  115.69    4.50
  -5  -9   1  119.49    4.80
   5   9   1  118.79    4.70
  -6   9   1  291.67    9.40
  -6  -9  -1  283.07    9.70
  -6   9   1  286.37    9.50
  -6  -9   1  273.97    9.60
  -6   9  -1  255.97   10.30
   6   9   1  269.87    9.60
  -7   9   1    5.30    0.60
  -7  -9  -1    3.80    0.60
   0  10   1  178.88    6.70
   0 -10  -1  192.58    6.80
   0 -10  -1  186.38    6.40
   0  10   1  174.78    7.50
   0 -10   1  189.88    6.50
   0  10   1  183.28    6.90
   0  10  -1  182.08    7.70
   0  10  -1  180.78    6.80
   0  10   1  180.58    6.80
  -1  10   1  879.81   29.90
   1  10  -1  829.42   29.70
  -1 -10  -1  894.31   28.90
   1 -10   1  902.61   28.50
   1  10  -1  874.11   28.90
  -1 -10  -1  883.41   28.40
  -1  10   1  888.11   28.90
  -1  10   1  866.11   28.80
   1  10  -1  906.01   28.90
  -1  10   1  898.41   28.70
  -1 -10   1  873.61   29.00
   1  10   1  906.81   29.00
   1  10   1  910.41   28.90
   1 -10  -1  911.61   28.80
  -1  10  -1  875.71   29.90
  -1  10  -1  881.91   28.90
   1 -10  -1  882.61   28.50
  -1 -10   1  890.51   28.50
  -2  10   1  106.49    4.10
  -2 -10  -1  107.09    4.30
   2  10  -1  107.59    4.30
  -2  10   1  109.49    4.30
   2  10  -1  101.89    4.40
  -2  10   1   98.79    5.00
  -2 -10  -1   99.49    3.80
  -2 -10  -1  104.89    4.40
  -2  10  -1  101.89    5.10
  -2  10  -1  103.69    4.20
   2  10   1  108.89    4.30
   2  10   1  105.69    4.40
  -2 -10   1  102.79    3.90
   2 -10  -1  109.89    3.90
  -2 -10   1  108.39    4.50
   3  10  -1   48.60    2.50
  -3 -10  -1   45.90    2.50
   3  10  -1   46.40    2.30
  -3  10   1   49.00    2.30
  -3  10   1   48.20    2.40
  -3 -10  -1   46.30    2.30
  -3 -10   1   47.10    2.30
  -3 -10   1   46.20    1.90
   3  10   1   45.90    2.30
  -3 -10   1   47.50    2.60
   3 -10  -1   47.80    2.00
   3  10   1   46.10    2.40
  -4  10   1  190.28    6.70
   4  10  -1  182.48    6.80
  -4 -10  -1  184.88    6.60
  -4 -10  -1  183.68    6.90
   4  10  -1  205.68    7.20
  -4  10   1  190.18    6.60
  -4 -10   1  175.78    6.50
   4  10   1  185.18    6.60
   4  10   1  175.78    6.70
   4 -10  -1  184.78    6.30
  -4 -10   1  183.28    6.90
  -5  10   1  108.49    4.20
  -5  10   1  113.09    4.10
  -5 -10  -1  114.59    4.40
   5  10   1  105.59    4.20
   5 -10  -1  109.49    3.90
  -5 -10   1  112.69    4.40
   0  11   1  298.67   10.50
   0 -11  -1  307.07   10.20
   0  11  -1  311.47   10.60
   0  11   1  311.97   10.60
   0 -11  -1  312.07   10.50
   0 -11   1  309.97   10.20
  -1  11   1   72.09    3.10
   1 -11   1   73.69    2.80
   1  11  -1   69.09    3.10
  -1 -11  -1   70.49    2.70
  -1 -11  -1   74.59    3.10
   1  11  -1   66.29    3.00
  -1  11   1   66.89    3.00
   1 -11  -1   75.79    2.80
  -1 -11   1   72.39    3.10
   1  11   1   71.29    3.10
  -1 -11   1   72.69    2.80
  -1 -11   1   69.79    3.10
   1  11   1   70.79    3.10
  -1  11  -1   70.49    3.00
   1 -11  -1   73.69    3.00
   2  11  -1   37.10    1.90
  -2 -11  -1   37.10    1.90
   2  11  -1   37.00    1.90
   2 -11   1   39.50    1.60
  -2  11   1   35.50    1.90
   2 -11   1   32.50    1.80
  -2 -11  -1   40.40    2.00
  -2 -11   1   36.40    2.00
  -2 -11   1   34.00    1.50
   2 -11  -1   37.70    1.60
  -2  11  -1   38.80    1.80
  -2 -11   1   36.00    1.90
   2  11   1   35.70    1.90
   2  11   1   34.70    1.90
  -3 -11  -1  199.88    7.00
  -3  11   1  204.88    7.00
  -3 -11  -1  205.08    7.10
   3  11  -1  205.98    7.00
   3 -11   1  199.88    6.70
   3  11   1  206.18    7.00
   3  11   1  191.28    7.00
   3 -11  -1  199.88    6.70
  -3 -11   1  198.48    6.90
  -3 -11   1  200.98    7.20
  -4 -11  -1    9.90    0.80
  -4 -11  -1   11.00    1.00
   4 -11  -1   10.00    0.60
  -4 -11   1    9.10    0.90
   0   0  -2 5051.09  165.58
   1   0  -2  344.67   12.50
   2   0  -2  653.83   22.80
   3   0   2 4712.93  144.49
   3   0   2 4173.38  152.58
   3   0   2 4380.36  142.99
   3   0  -2 4864.31  158.98
  -4   0  -2 2677.83   85.49
   4   0  -2 2541.65   87.59
   4   0   2 3022.90   93.39
  -4   0   2 2606.84   85.19
   4   0   2 2539.15   84.59
   4   0   2 2594.74   84.59
  -5   0  -2   80.39    4.40
  -5   0   2   81.09    4.30
   5   0   2   77.59    5.30
   5   0  -2   75.69    5.80
   6   0   2  134.49    8.20
  -6   0  -2  138.69    6.90
  -6   0   2  142.49    6.70
   6   0  -2  130.59    8.90
  -7   0   2   68.79    4.60
  -7   0   2   63.29    3.00
  -7   0  -2   70.29    4.80
  -7   0  -2   67.89    3.00
   7   0  -2   66.29    4.70
  -8   0  -2  396.26   13.90
  -8   0  -2  410.56   16.50
  -8   0   2  413.16   14.80
  -8   0   2  422.06   14.00
  -8   0   2  403.66   16.20
  -8   0  -2  422.06   15.00
  -8   0  -2  394.36   13.80
   8   0  -2  415.46   18.10
  -8   0  -2  408.96   14.00
  -8   0   2  403.76   13.80
  -9   0   2   29.70    1.80
  -9   0  -2   29.00    1.70
  -9   0  -2   27.20    1.80
  -9   0  -2   28.70    2.30
  -9   0   2   28.60    1.70
   9   0   2   30.10    1.90
  -9   0   2   29.10    2.30
  -9   0  -2   28.10    1.80
  10   0   2    3.40    0.70
 -10   0   2    1.90    0.70
 -10   0   2    2.00    0.50
  10   0  -2    3.10    0.70
 -10   0  -2    2.50    0.70
 -10   0   2    3.00    0.50
 -10   0  -2    2.00    0.50
 -10   0  -2    4.00    0.60
 -10   0  -2    2.60    0.60
   0  -1  -2 1494.55   48.60
   1  -1  -2 8423.86  275.27
   2   1  -2 1744.93   58.59
   2  -1  -2 1829.02   58.49
   3  -1   2 2202.18   67.79
   3  -1   2 2081.99   70.49
   3   1  -2 2002.80   70.19
   3   1   2 2181.98   69.89
   3   1   2 2151.38   67.79
   3  -1  -2 2173.18   70.09
  -3   1  -2 2065.59   67.79
   3   1   2 2190.98   67.99
  -4   1   2 1882.11   59.59
   4   1  -2 1911.01   62.39
   4  -1   2 1889.41   60.19
   4  -1   2 1801.62   58.59
  -4  -1  -2 1770.92   59.49
  -4   1  -2 1876.51   58.59
  -4   1  -2 1848.81   59.59
   4   1   2 1967.90   59.09
   4   1   2 1830.52   61.29
   4   1   2 1761.92   58.79
   4  -1  -2 1672.63   61.39
  -5  -1  -2  781.22   26.00
   5  -1   2  790.22   27.20
  -5   1   2  734.73   26.00
   5   1   2  729.23   25.00
  -5  -1   2  733.33   25.60
  -5   1  -2  750.42   26.10
   5  -1  -2  765.02   28.60
   5   1   2  736.03   28.30
  -6  -1  -2  795.52   27.50
  -6   1   2  819.32   27.70
   6  -1   2  778.42   29.00
   6   1   2  757.42   30.30
   6  -1  -2  766.92   30.70
  -6   1  -2  780.62   27.60
  -7  -1  -2  763.72   25.90
  -7  -1  -2  811.42   28.40
  -7   1   2  787.12   28.40
  -7   1   2  778.92   25.80
  -7   1  -2  838.72   28.70
  -7   1  -2  764.42   25.80
   7  -1  -2  803.02   28.80
  -7  -1   2  787.32   25.80
  -8  -1  -2   47.10    2.40
  -8  -1  -2   46.80    3.10
  -8   1   2   43.20    3.90
  -8   1   2   48.40    2.50
  -8  -1  -2   45.60    2.40
  -8   1   2   42.30    2.20
  -8   1   2   44.40    2.40
  -8  -1  -2   49.00    2.50
  -8  -1  -2   42.90    3.80
  -8   1  -2   45.70    2.40
  -8  -1   2   45.10    3.00
   8   1   2   46.80    2.50
   8  -1  -2   44.80    4.10
  -8   1  -2   47.40    2.40
  -8   1  -2   43.60    3.00
  -8   1  -2   47.60    2.50
  -8   1  -2   46.70    4.10
  -8  -1   2   49.50    2.40
  -9  -1  -2  258.17    9.70
  -9   1   2  237.98    8.70
  -9  -1  -2  242.58    8.80
  -9  -1  -2  247.48    8.80
   9   1  -2  241.78    8.80
  -9   1   2  248.58    8.60
  -9  -1  -2  253.47    8.70
  -9   1   2  240.38    8.70
  -9   1  -2  235.88    8.80
  -9  -1   2  244.58    8.70
  -9   1  -2  251.17    9.60
  -9   1  -2  242.48    8.70
  -9   1  -2  242.68    8.80
  -9  -1   2  257.77    9.60
   9   1   2  249.28    8.90
 -10   1   2  171.38    6.10
 -10  -1  -2  173.08    6.70
  10  -1   2  166.18    6.10
 -10  -1  -2  162.58    6.10
 -10  -1  -2  170.08    6.00
 -10   1   2  165.78    5.90
  10   1  -2  158.68    6.00
 -10  -1  -2  166.98    6.00
 -10   1  -2  169.88    6.00
 -10  -1   2  172.58    6.00
 -10   1  -2  166.98    6.50
  10  -1  -2  178.98    6.20
 -10  -1   2  153.18    6.50
 -10   1  -2  166.38    6.00
  10   1   2  170.08    6.10
 -10   1  -2  160.18    6.10
   0  -2  -2 9999.00  328.07
   1  -2   2  409.96   13.50
   1  -2  -2  397.66   14.80
   2   2   2 1047.90   36.30
   2  -2  -2 1126.29   36.00
   2   2   2 1011.30   34.40
   2   2   2 1065.39   34.20
   3   2  -2 1987.00   62.29
   3   2  -2 1892.01   62.19
   3  -2   2 1997.90   64.79
  -3   2  -2 2029.30   62.49
   3   2   2 1897.91   62.59
   3   2   2 1968.70   62.49
  -3   2  -2 1940.91   62.09
   3   2   2 1986.40   65.09
   3  -2  -2 1899.01   64.49
   4  -2   2  199.48    7.70
  -4  -2  -2  185.78    7.70
  -4   2   2  187.28    7.90
   4   2   2  196.98    7.30
  -4   2  -2  183.98    7.80
   4  -2  -2  190.78    9.40
   4   2   2  193.08    7.40
   4   2   2  190.88    9.70
   4  -2  -2  176.08    8.00
  -5   2   2  507.05   17.60
   5  -2   2  530.55   19.00
  -5   2   2  536.35   18.90
  -5  -2  -2  499.55   18.40
   5  -2  -2  515.65   21.00
   5  -2  -2  510.75   19.10
   5   2   2  523.75   17.70
   5   2   2  515.05   21.50
  -5   2  -2  500.45   18.60
  -6  -2  -2  137.99    6.70
   6  -2   2  134.99    7.30
  -6   2   2  142.99    7.10
   6  -2  -2  135.99    8.80
  -6   2  -2  130.09    6.90
   6   2   2  117.69    8.70
   6  -2  -2  143.69    7.30
  -7  -2  -2  326.17   11.60
   7   2  -2  337.37   11.70
  -7   2   2  324.07   11.60
  -7   2   2  354.26   14.30
  -7  -2  -2  331.37   13.60
  -7   2  -2  321.17   11.50
  -7   2  -2  338.37   14.10
  -7  -2   2  325.27   11.50
   7  -2  -2  359.76   14.60
   7   2   2  347.67   11.80
  -8   2   2  894.61   28.30
   8   2  -2  843.72   28.30
  -8  -2  -2  909.91   29.40
  -8  -2  -2  825.52   28.10
  -8   2   2  873.11   31.10
  -8   2   2  863.11   28.00
  -8  -2  -2  883.11   28.20
  -8   2   2  812.72   28.20
  -8  -2  -2  890.51   28.30
  -8  -2   2  892.91   28.20
  -8   2  -2  864.61   31.20
  -8   2  -2  870.51   28.20
  -8  -2   2  866.81   29.20
   8  -2  -2  814.12   31.20
  -8   2  -2  832.12   29.00
   8   2   2  871.61   28.40
  -8   2  -2  841.02   28.10
  -8   2  -2  888.51   28.30
  -9   2   2  123.39    4.60
  -9   2   2  120.69    4.70
  -9   2   2  126.89    4.80
  -9  -2  -2  124.79    4.70
  -9  -2  -2  119.69    4.80
   9   2  -2  120.59    4.80
  -9  -2  -2  114.89    4.70
  -9  -2  -2  120.39    5.50
  -9   2  -2  120.09    4.70
  -9  -2   2  115.99    4.70
   9   2   2  127.59    4.90
  -9   2  -2  115.59    5.30
  -9   2  -2  112.59    4.70
  -9  -2   2  112.99    5.40
  -9   2  -2  124.89    4.90
 -10  -2  -2   34.70    1.70
 -10   2   2   34.00    1.70
 -10   2   2   35.80    1.80
 -10   2   2   35.80    1.70
 -10  -2  -2   34.00    1.70
  10  -2   2   34.40    1.80
 -10  -2  -2   35.80    2.20
  10   2  -2   29.80    1.70
 -10   2  -2   35.70    1.70
 -10  -2   2   30.00    2.10
  10   2   2   31.90    1.50
  10   2   2   30.20    1.70
 -10  -2   2   32.50    1.70
 -10   2  -2   33.40    1.80
 -10   2  -2   32.60    1.70
  10   2   2   32.70    1.70
   0   3  -2 2307.67   73.29
   0   3   2 2217.68   73.09
   0  -3  -2 2399.86   75.09
   0   3  -2 2274.47   72.99
   1  -3   2 5743.13  184.18
   1   3  -2 5335.97  177.58
   1   3  -2 5628.04  182.28
   1  -3  -2 4964.80  185.28
  -1   3  -2 5757.12  179.98
   1   3   2 5531.45  179.98
  -1   3  -2 5943.31  180.18
   1   3   2 6179.18  182.78
   2   3  -2 6190.78  184.88
   2  -3   2 6029.70  181.58
   2   3   2 5267.87  181.28
  -2   3  -2 5439.26  182.08
   2   3   2 6471.75  186.08
  -2   3  -2 5810.02  181.68
   2   3   2 4950.30  200.98
   2  -3  -2 5397.16  191.68
   3   3  -2  346.47   12.20
   3   3  -2  355.16   12.10
  -3   3   2  335.87   12.70
   3   3   2  341.67   12.20
   3  -3  -2  333.57   12.90
   3   3   2  357.06   12.50
  -3   3  -2  343.57   12.10
  -3   3  -2  341.77   11.80
   3  -3  -2  343.27   14.00
   3   3   2  390.56   19.80
   4  -3   2  893.31   29.10
   4   3  -2  821.92   29.00
  -4   3   2  879.31   29.20
  -4  -3  -2  866.61   29.70
  -4   3   2  894.81   30.20
   4  -3  -2  892.51   32.00
   4   3   2  910.81   29.40
  -4   3  -2  861.51   29.90
   4  -3  -2  918.11   30.50
   4   3   2  919.21   29.60
   5  -3   2  530.45   18.80
  -5   3   2  524.15   19.50
  -5  -3  -2  521.25   21.40
  -5   3   2  540.75   18.30
  -5   3  -2  532.55   19.40
   5  -3  -2  558.04   19.90
   5   3   2  535.75   18.70
   5  -3  -2  526.55   21.60
   5   3   2  510.75   18.40
  -6   3   2  457.75   15.30
  -6   3   2  461.25   17.80
   6  -3   2  437.56   17.30
  -6  -3  -2  452.25   15.40
   6   3   2  453.95   15.50
   6   3   2  476.95   16.40
  -6   3  -2  460.55   15.90
  -6   3  -2  468.55   17.70
   6  -3  -2  468.55   23.70
   6  -3  -2  438.66   17.90
  -7   3   2  871.51   29.90
  -7  -3  -2  810.02   26.70
   7   3  -2  820.52   26.90
  -7   3   2  809.22   26.80
  -7  -3  -2  770.32   26.70
  -7  -3  -2  826.52   27.70
  -7  -3  -2  806.42   26.80
  -7   3   2  822.32   26.80
  -7  -3   2  816.22   26.70
  -7   3  -2  786.12   26.60
  -7  -3   2  893.11   28.10
  -7   3  -2  802.72   26.80
  -7   3  -2  801.52   26.70
   7   3   2  822.92   27.00
  -7   3  -2  807.22   29.50
   7  -3  -2  833.02   30.10
  -8  -3  -2   49.90    3.20
  -8   3   2   50.09    4.30
  -8   3   2   50.79    2.60
   8   3  -2   49.20    2.60
  -8  -3  -2   48.70    2.50
  -8   3   2   52.99    2.60
  -8  -3  -2   51.39    2.60
  -8   3   2   51.69    2.50
  -8  -3  -2   49.50    2.50
   8   3   2   51.19    2.70
  -8   3  -2   52.09    2.60
  -8   3  -2   55.19    2.70
  -8   3  -2   52.39    4.30
  -8   3  -2   49.90    2.50
  -8  -3   2   56.39    2.60
   8  -3  -2   48.00    4.30
  -8  -3   2   50.79    3.20
  -9  -3  -2  217.48    8.50
  -9   3   2  226.78    7.80
  -9  -3  -2  220.58    7.70
  -9   3   2  220.28    7.70
   9   3  -2  206.48    7.80
  -9   3   2  227.38    7.80
  -9   3  -2  223.48    7.70
  -9   3  -2  209.08    7.70
   9   3   2  209.88    7.40
   9   3   2  219.78    7.80
  -9   3  -2  209.88    7.80
  -9  -3   2  221.18    8.50
  -9  -3   2  211.58    7.70
   9   3   2  214.18    7.90
 -10   3   2   71.39    2.90
 -10   3   2   71.59    2.80
 -10  -3  -2   69.79    2.80
 -10  -3  -2   71.99    3.30
  10  -3   2   70.69    2.90
 -10   3   2   72.79    2.90
  10   3   2   70.79    2.90
 -10  -3   2   72.59    3.40
 -10   3  -2   74.39    3.00
 -10   3  -2   67.29    2.80
 -10   3  -2   67.29    2.80
  10   3   2   69.39    2.90
   0   4  -2    0.80    0.50
   0   4   2    0.50    0.50
   0   4  -2    1.80    0.70
   0   4   2    1.10    0.50
  -1   4   2  747.13   26.60
   1   4  -2  782.72   26.70
   1   4  -2  801.72   27.00
  -1   4  -2  818.72   27.00
   1   4   2  776.82   27.00
   1   4   2  874.71   26.70
   1  -4  -2  878.61   29.10
  -1   4  -2  820.72   26.60
   2   4  -2 2102.69   65.49
   2   4  -2 2029.10   65.69
  -2   4   2 1989.50   65.39
  -2   4  -2 2066.89   65.59
  -2   4  -2 2082.89   65.19
   2  -4  -2 1939.71   65.99
   2   4   2 1915.91   65.69
   2   4   2 2144.69   65.49
   2  -4  -2 2122.09   67.79
  -3   4   2  250.67    9.50
   3   4  -2  271.27    9.30
  -3   4   2  246.98   10.20
   3   4  -2  263.47    9.60
   3   4  -2  258.87    9.80
   3   4   2  291.87   10.20
   3  -4  -2  260.97   10.40
   3   4   2  239.48    9.60
  -3   4  -2  268.67    9.40
  -3  -4   2  259.27    9.40
   3  -4  -2  262.27   11.50
   4   4  -2  299.77   11.40
   4   4  -2  315.87   11.30
  -4   4   2  306.47   11.20
  -4   4   2  300.17   12.10
  -4   4  -2  313.37   11.90
   4   4   2  309.57   11.70
   4  -4  -2  323.17   13.90
   4   4   2  291.87   11.30
   4  -4  -2  306.67   12.30
  -5   4   2  137.99    6.90
   5  -4   2  125.09    5.20
  -5   4   2  131.69    5.80
  -5   4  -2  130.09    6.60
   5   4   2  124.99    5.90
   5   4   2  132.89    6.20
   5  -4  -2  129.09    8.00
   5  -4  -2  139.29    7.10
  -6   4   2  366.66   12.80
  -6   4   2  375.06   15.40
  -6  -4  -2  381.76   13.00
   6   4  -2  356.26   12.90
  -6  -4   2  366.56   12.80
   6   4   2  410.56   13.10
   6  -4  -2  409.06   15.90
   6   4   2  372.76   14.00
  -6   4  -2  355.06   12.70
  -6   4  -2  372.86   15.20
  -7  -4  -2  439.86   15.00
  -7   4   2  449.16   15.00
   7   4  -2  434.16   15.10
  -7   4   2  454.95   18.00
  -7  -4  -2  455.75   16.00
  -7   4   2  450.65   15.10
  -7   4   2  441.66   15.10
   7   4   2  460.95   15.30
  -7   4  -2  421.26   15.10
  -7   4  -2  443.36   17.70
  -7  -4   2  466.35   16.30
   7   4   2  451.55   15.20
  -7   4  -2  428.66   14.90
  -7   4  -2  440.56   15.00
   7  -4  -2  440.86   18.10
  -7  -4   2  461.25   15.10
  -8  -4  -2   65.79    3.00
  -8   4   2   66.39    3.00
   8   4  -2   63.19    3.00
  -8   4   2   69.09    5.00
  -8  -4  -2   65.29    3.60
  -8   4   2   66.59    3.10
  -8   4   2   67.09    3.10
   8   4   2   65.59    2.60
  -8   4  -2   64.09    2.90
   8  -4  -2   65.89    5.10
  -8   4  -2   65.49    3.00
  -8   4  -2   62.89    4.80
   8   4   2   60.79    3.00
   8   4   2   64.09    3.10
  -8  -4   2   73.29    3.80
  -8   4  -2   64.69    3.10
  -9  -4  -2   70.39    2.90
  -9  -4  -2   71.09    3.50
  -9   4   2   67.89    3.00
  -9   4   2   66.09    3.00
  -9   4   2   68.59    2.90
   9   4  -2   65.29    2.90
   9   4   2   62.19    2.90
  -9   4  -2   65.49    2.80
  -9   4  -2   63.29    2.90
   9   4   2   74.19    3.10
  -9   4  -2   68.49    3.00
  -9  -4   2   67.59    3.50
 -10   4   2   -0.20    0.20
 -10   4   2   -0.10    0.30
 -10  -4  -2    0.50    0.30
 -10  -4  -2   -0.10    0.40
 -10  -4   2   -0.20    0.40
  10   4   2    0.20    0.30
 -10   4  -2    0.30    0.30
 -10   4  -2    0.10    0.30
   0   5  -2  502.55   16.90
   0   5  -2  496.95   17.20
   0   5   2  508.75   16.90
   0   5   2  484.55   17.40
   0   5   2  516.75   17.00
   0   5  -2  495.25   17.60
   1   5  -2  336.07   11.80
   1   5  -2  335.97   12.20
   1   5  -2  337.87   11.50
  -1   5   2  345.07   11.50
  -1   5  -2  324.27   11.50
  -1   5  -2  320.17   12.00
  -1   5  -2  317.07   11.60
   1   5   2  284.97   11.90
   1   5   2  332.07   11.70
   2   5  -2  656.33   22.20
   2   5  -2  646.94   21.40
  -2   5   2  592.84   21.50
   2   5  -2  633.64   21.80
  -2   5  -2  606.44   21.40
   2   5   2  662.53   22.30
   2  -5  -2  638.54   22.40
   2  -5  -2  669.43   24.40
  -2   5  -2  653.53   21.50
   2   5   2  655.13   21.80
  -2   5  -2  660.03   22.00
   3   5  -2 1066.19   33.70
   3   5  -2 1036.10   34.10
  -3   5   2  997.80   33.90
   3   5  -2 1043.90   34.50
   3  -5  -2 1058.79   36.80
   3   5   2 1078.29   34.70
  -3   5  -2  987.10   33.60
   3  -5  -2 1007.60   34.90
   3   5   2 1015.70   34.10
  -3  -5   2  998.70   33.70
  -4   5   2 1424.76   47.80
   4   5  -2 1422.26   46.70
  -4   5   2 1378.26   46.60
   4   5  -2 1428.76   47.10
   4  -5  -2 1384.66   48.00
   4   5   2 1516.25   47.00
   4  -5  -2 1413.66   49.70
   4   5   2 1438.86   47.40
  -5   5   2  347.87   14.60
   5   5  -2  361.16   13.40
  -5   5   2  348.87   12.30
  -5   5   2  346.27   13.30
   5   5   2  384.26   13.70
   5   5   2  353.46   12.50
   5   5   2  379.06   14.10
   5  -5  -2  363.56   14.90
  -6   5   2  300.87   12.90
  -6  -5  -2  284.57   10.40
  -6  -5  -2  295.57   10.10
  -6   5   2  278.17   11.20
  -6   5   2  296.17   10.20
  -6   5   2  289.07   10.00
  -6   5   2  290.37   10.20
   6   5   2  305.97   10.50
  -6  -5   2  286.67   10.90
  -6   5  -2  278.47   10.00
  -6   5  -2  277.07   10.10
   6   5   2  292.87   11.50
  -6   5  -2  272.37    9.90
   6   5   2  291.37   10.20
   6  -5  -2  300.27   13.00
  -7   5   2  446.56   15.20
  -7   5   2  476.85   15.30
  -7  -5  -2  447.06   15.10
   7   5  -2  423.46   15.20
  -7   5   2  450.25   15.10
  -7   5   2  439.56   18.00
   7  -5   2  436.66   17.90
   7   5   2  474.25   15.50
   7   5   2  459.05   15.20
  -7   5  -2  447.96   15.20
   7  -5  -2  447.76   18.30
  -7   5  -2  446.66   15.00
  -7   5  -2  428.06   17.60
  -7   5  -2  446.66   15.10
  -7  -5   2  463.05   16.30
  -8   5   2  339.27   11.50
   8   5  -2  275.87   11.90
  -8  -5  -2  341.17   11.40
  -8   5   2  339.87   11.40
  -8   5   2  348.77   11.60
   8   5   2  346.27   11.70
   8   5   2  333.37   11.50
  -8  -5   2  347.07   12.30
  -8   5  -2  334.47   11.50
  -8   5  -2  330.57   11.30
  -8   5  -2  327.97   11.40
  -9  -5  -2   46.00    2.50
  -9   5   2   48.30    2.30
  -9   5   2   48.50    2.20
  -9   5   2   49.20    2.30
  -9  -5  -2   50.19    2.20
  -9  -5   2   47.00    2.70
   9   5   2   49.20    2.20
  -9   5  -2   50.89    2.30
  -9   5  -2   49.10    2.20
  -9   5  -2   49.60    2.20
   9   5   2   47.50    2.30
   0   6  -2  245.18    9.70
   0   6   2  221.78    9.40
   0   6  -2  234.38    8.90
   0   6  -2  240.08    9.20
   0   6   2  238.98    8.80
   1   6  -2 1211.08   40.70
  -1   6   2 1264.57   40.80
   1   6  -2 1302.67   41.80
   1   6  -2 1297.07   41.30
  -1   6  -2 1274.37   41.70
  -1   6  -2 1257.07   40.80
  -1   6  -2 1239.18   41.00
   1   6   2 1198.08   41.00
   1   6   2 1205.08   41.60
  -2   6   2   23.70    1.90
   2   6  -2   23.10    2.30
   2   6  -2   23.20    1.80
   2   6  -2   23.80    2.10
  -2   6  -2   25.10    2.20
  -2   6  -2   24.00    1.90
   2   6   2   25.80    2.50
   2   6   2   26.40    2.20
   3   6  -2   45.00    3.00
   3   6  -2   43.30    3.20
  -3   6   2   42.00    2.80
   3   6  -2   43.30    2.60
   3   6   2   46.60    3.10
  -3   6  -2   44.00    2.70
   3  -6  -2   38.60    4.00
  -3  -6   2   39.40    2.60
   3   6   2   50.09    3.40
   4   6  -2   45.30    3.40
   4   6  -2   48.10    3.20
  -4   6   2   48.30    2.40
  -4   6   2   43.50    3.00
  -4   6  -2   43.90    2.80
   4   6   2   49.10    3.30
   4  -6  -2   49.00    3.80
   4   6   2   52.69    3.80
   4   6   2   51.29    2.60
  -5   6   2  104.39    4.20
  -5  -6  -2   97.59    4.10
  -5  -6  -2   97.19    4.50
   5   6  -2  102.09    5.20
  -5   6   2   97.39    4.00
  -5   6   2   98.79    4.20
  -5   6   2  100.09    5.10
   5   6   2   95.59    5.60
   5   6   2  104.69    5.40
  -5  -6   2   98.69    5.00
   5   6   2  103.09    4.30
   5  -6  -2  101.99    6.20
   5   6   2  103.59    4.40
  -6  -6  -2  268.67    9.80
  -6   6   2  262.67    9.30
  -6  -6  -2  261.67    9.40
  -6   6   2  262.27   10.60
  -6   6   2  258.47    9.50
  -6   6   2  278.27    9.50
   6   6   2  287.37    9.80
  -6   6  -2  246.28    9.30
   6  -6  -2  256.47   12.00
   6   6   2  266.97    9.50
   6   6   2  276.07   10.90
  -7   6   2  265.77    9.20
  -7   6   2  256.07    9.00
  -7  -6  -2  253.97    9.30
  -7   6   2  264.07    9.20
  -7   6  -2  244.58    8.90
  -7   6  -2  244.48    9.00
   7  -6  -2  266.37   12.10
   7   6   2  254.17    9.30
   7   6   2  245.78    9.10
  -7  -6   2  267.07    9.90
  -8   6   2    5.40    0.80
  -8   6   2    5.30    0.80
  -8   6   2    4.20    0.70
   8   6   2    5.60    0.80
  -8   6  -2    6.50    0.80
  -8   6  -2    5.60    0.80
  -8   6  -2    4.80    0.70
  -8  -6   2    5.00    1.00
   8   6   2    5.60    0.90
  -9   6   2   49.90    2.10
  -9   6   2   48.60    2.10
  -9   6   2   49.70    2.10
  -9   6  -2   48.40    2.00
  -9   6  -2   49.40    2.10
  -9  -6   2   48.40    2.40
   9   6   2   46.50    2.20
   9   6   2   45.70    2.10
   0   7  -2  440.46   16.60
   0   7   2  444.66   15.50
   0   7  -2  447.56   15.60
   0   7   2  416.66   16.30
   0   7  -2  437.66   15.90
  -1   7   2    5.40    0.90
   1   7  -2    6.30    1.60
  -1   7   2    4.50    1.00
   1   7  -2    5.20    1.10
   1   7  -2    5.20    1.30
   1   7   2    8.00    1.80
  -1   7  -2    3.80    1.20
   1   7   2    4.80    1.10
  -1   7  -2    5.40    1.20
  -1   7  -2    5.60    1.30
   1   7   2    5.00    1.20
  -2   7   2  556.24   18.60
   2   7  -2  579.74   20.10
   2   7  -2  561.34   19.30
  -2   7   2  545.55   19.60
   2   7  -2  565.24   20.60
   2   7   2  554.24   18.70
  -2   7  -2  556.54   19.50
   2   7   2  571.64   20.70
   2   7   2  553.24   20.00
  -3   7   2  244.98    9.60
   3   7  -2  249.88    9.90
   3   7  -2  228.88   10.20
  -3   7   2  232.08    8.50
   3   7   2  235.28    9.80
  -3   7  -2  234.28    9.40
   3   7   2  240.98   10.40
   3   7   2  241.78    8.70
  -4   7   2  193.78    8.00
  -4   7   2  180.48    6.70
  -4   7   2  176.38    6.80
  -4  -7  -2  179.68    6.70
   4   7  -2  181.18    6.90
  -4  -7  -2  186.18    7.10
   4   7  -2  179.98    8.00
   4   7  -2  184.28    8.50
  -4   7   2  186.48    6.80
   4   7   2  177.18    8.10
   4   7   2  211.38    7.20
   4   7   2  180.08    8.60
   4   7   2  171.38    6.60
   4   7   2  183.08    6.80
  -4  -7   2  175.28    6.30
  -4   7  -2  175.68    7.60
  -4  -7   2  177.28    7.00
  -5  -7  -2  248.38    9.30
  -5   7   2  255.87    9.00
   5   7  -2  247.38   10.20
   5   7  -2  243.88    9.00
  -5   7   2  258.47   10.20
  -5   7   2  250.17    9.00
  -5   7   2  243.38    8.80
   5   7   2  248.98   10.40
   5   7   2  261.07    9.20
  -5  -7   2  251.57    9.20
   5   7   2  239.88   10.80
   5   7   2  241.28    9.00
  -6   7   2  937.01   30.10
  -6   7   2  880.41   31.40
  -6   7   2  931.11   30.30
  -6   7   2  928.81   30.30
  -6  -7  -2  944.11   30.60
   6   7   2  965.10   30.50
   6   7   2  916.21   30.30
  -7   7   2  206.48    7.50
  -7   7   2  217.48    7.70
  -7  -7  -2  210.88    7.80
  -7   7   2  214.18    7.60
   7   7   2  196.88    7.50
   7   7   2  226.28    7.80
  -8   7   2    2.20    0.50
  -8   7   2    1.50    0.50
  -8   7   2    1.50    0.50
   8   7   2    3.00    0.60
   8   7   2    1.70    0.50
   0  -8  -2  402.46   13.00
   0   8   2  388.86   14.20
   0   8  -2  386.96   15.60
   0   8  -2  398.06   14.40
   0   8   2  377.16   13.40
   0   8  -2  394.86   14.80
  -1  -8  -2  650.13   21.50
  -1   8   2  668.13   22.00
   1   8  -2  688.03   23.60
   1   8  -2  693.03   23.00
   1   8  -2  682.03   24.40
  -1   8   2  682.93   21.90
   1   8  -2  597.24   22.20
  -1  -8  -2  679.13   21.90
   1   8  -2  659.43   22.00
  -1   8   2  693.23   23.10
   1   8   2  636.24   22.00
   1   8   2  682.13   22.10
  -1   8  -2  692.43   23.10
   1   8   2  661.83   24.10
  -1  -8   2  659.23   21.60
  -1   8  -2  623.84   23.90
   1   8   2  649.04   21.90
  -1   8  -2  687.03   22.10
   1  -8  -2  633.24   21.50
  -2  -8  -2   28.60    1.80
   2   8  -2   28.40    1.80
   2   8  -2   25.20    1.90
  -2   8   2   27.20    1.80
  -2  -8  -2   26.60    1.40
   2   8  -2   27.40    2.30
   2   8  -2   26.00    2.60
  -2   8   2   29.50    2.40
   2   8  -2   29.40    3.00
  -2   8   2   25.00    1.60
  -2  -8  -2   26.30    2.00
   2   8   2   28.70    2.70
   2   8   2   25.30    1.70
  -2   8  -2   25.30    2.30
   2   8   2   23.60    2.70
   2   8   2   26.20    1.80
  -2  -8   2   27.20    1.50
   2  -8  -2   27.50    1.70
   2   8   2   24.80    1.80
  -2   8  -2   23.00    1.70
   2   8   2   27.60    1.80
   3   8  -2  139.79    5.50
   3   8  -2  151.48    7.50
  -3   8   2  153.38    6.80
   3   8  -2  137.49    5.70
  -3  -8  -2  142.29    5.60
  -3  -8  -2  147.89    5.90
  -3   8   2  142.29    5.50
   3   8  -2  137.59    6.90
  -3   8   2  144.69    5.60
   3   8   2  139.09    7.40
  -3   8  -2  149.39    6.60
   3   8   2  139.69    5.60
   3   8   2  151.88    5.70
   3   8   2  145.09    6.90
  -3  -8   2  144.09    5.20
   3   8   2  143.09    5.80
  -4   8   2   83.99    4.60
   4   8  -2   83.09    3.80
  -4   8   2   88.99    3.80
  -4   8   2   84.79    3.70
   4   8  -2   83.49    4.80
  -4  -8  -2   84.89    3.60
  -4   8   2   82.79    3.50
  -4  -8  -2   88.59    4.00
   4   8   2   78.69    4.70
   4   8   2   78.89    3.50
  -4  -8   2   85.19    3.90
  -4   8  -2   77.79    4.40
   4   8   2   80.49    3.70
   4   8   2   83.79    3.80
  -4  -8   2   78.39    3.20
  -5  -8  -2   42.40    2.50
  -5   8   2   43.70    2.30
  -5   8   2   42.80    3.10
  -5   8   2   41.20    2.30
  -5   8   2   46.40    2.30
   5   8  -2   43.20    2.40
   5   8   2   40.20    2.40
  -5  -8   2   39.30    2.50
   5   8   2   41.80    2.30
  -6   8   2  238.08    8.70
  -6  -8  -2  248.48    8.90
  -6   8   2  258.37    8.70
  -6   8   2  244.68    8.60
   6   8   2  250.97    8.90
  -6  -8   2  243.98    8.80
   6   8   2  235.68    8.60
  -7   8   2   28.70    1.50
  -7   8   2   30.20    1.60
  -7  -8  -2   25.60    1.70
  -7   8   2   28.80    1.60
   7   8   2   28.10    1.70
   7   8   2   27.80    1.50
   0   9  -2  764.12   24.90
   0   9   2  773.82   26.00
   0   9   2  753.12   24.70
   0   9  -2  778.92   26.00
   0   9   2  792.32   24.90
   0  -9  -2  725.43   24.30
   0   9  -2  738.33   24.90
   0   9   2  744.83   24.80
   0  -9  -2  715.13   24.70
   1   9  -2  252.17   10.80
  -1   9   2  259.47   10.20
  -1  -9  -2  266.77    9.30
  -1  -9  -2  261.17    8.90
   1   9  -2  266.67    9.40
  -1   9   2  269.67    9.40
  -1   9   2  247.58    9.20
   1   9  -2  264.17   10.30
   1   9  -2  244.28    9.40
  -1   9   2  258.77    9.20
   1   9   2  266.77    9.30
  -1   9  -2  266.07   10.40
   1   9   2  266.67    9.40
  -1   9  -2  257.87    9.30
   1  -9  -2  268.67    8.90
   1   9   2  252.37    9.30
   1  -9  -2  265.67    9.20
  -1  -9   2  259.67    8.90
  -2  -9  -2  223.48    8.70
  -2   9   2  245.98    8.60
   2   9  -2  238.48    8.50
  -2   9   2  230.28    8.40
  -2  -9  -2  240.08    8.60
  -2   9   2  242.88    9.60
  -2  -9  -2  228.38    8.00
   2   9  -2  245.48    9.40
   2   9  -2  230.38    8.70
  -2  -9   2  248.48    8.20
   2  -9  -2  238.38    8.10
  -2  -9   2  208.28    9.30
   2   9   2  239.28    8.60
   2   9   2  239.38    8.70
   2   9   2  232.88    8.50
  -2   9  -2  242.08    9.60
  -2   9  -2  239.88    8.50
  -2  -9   2  245.88    8.80
  -3   9   2  285.67   10.00
  -3  -9  -2  278.67   10.10
  -3   9   2  286.97   11.10
  -3   9   2  281.17    9.80
   3   9  -2  276.57    9.80
  -3  -9  -2  283.77    9.90
   3   9  -2  281.87   10.10
  -3  -9   2  283.17    9.50
  -3   9  -2  279.37   11.00
   3   9   2  284.17    9.90
  -3  -9   2  288.87   10.20
   3   9   2  283.37   10.10
   3  -9  -2  280.97    9.50
   3   9   2  270.47    9.90
  -4  -9  -2  175.68    6.60
  -4   9   2  181.68    6.70
  -4   9   2  174.48    7.70
  -4   9   2  181.58    6.60
  -4  -9  -2  189.68    7.00
   4   9  -2  181.88    6.80
   4   9   2  184.18    6.60
   4   9   2  178.58    6.90
  -4   9  -2  175.28    7.60
   4  -9  -2  186.58    6.30
  -4  -9   2  177.08    6.90
   4   9   2  177.38    6.60
  -5  -9  -2   34.60    2.10
  -5   9   2   32.30    1.90
   5   9  -2   34.30    2.00
  -5   9   2   30.40    1.80
  -5  -9   2   32.20    2.00
   5   9   2   33.60    2.00
   5   9   2   29.90    1.80
   5  -9  -2   33.70    1.60
  -6  -9  -2  156.78    5.90
  -6   9   2  159.58    5.60
  -6   9   2  160.68    5.70
   6   9   2  148.49    5.60
   6  -9  -2  163.58    5.40
  -6  -9   2  158.28    5.80
   6   9   2  155.18    5.80
   0 -10  -2   45.70    2.00
   0  10   2   46.00    2.40
   0  10  -2   43.80    2.40
   0  10   2   45.50    2.40
   0 -10   2   42.10    2.50
   0  10  -2   45.70    3.00
   0 -10  -2   46.80    2.40
   0  10  -2   45.90    2.40
   0  10   2   46.10    2.30
   0 -10   2   46.00    2.10
   1  10  -2    8.20    1.00
  -1  10   2    9.30    1.10
  -1 -10  -2    7.30    1.00
   1  10  -2    9.10    1.20
  -1  10   2    8.10    1.00
  -1  10   2    7.90    0.90
   1  10  -2    6.50    1.20
  -1  10   2    7.90    1.40
  -1 -10  -2    8.50    0.80
   1 -10  -2    7.70    1.00
   1 -10  -2    7.40    0.80
  -1 -10   2    8.10    0.80
  -1  10  -2    6.80    1.00
  -1  10  -2    8.50    1.50
   1  10   2    8.20    1.10
   1  10   2    8.20    1.10
  -1 -10   2    9.70    1.30
   1  10   2    7.70    1.00
   2  10  -2  326.97   11.50
  -2 -10  -2  332.87   11.40
  -2 -10  -2  328.97   11.50
  -2  10   2  326.37   11.40
   2  10  -2  333.77   11.40
  -2  10   2  331.17   11.20
   2  10   2  342.27   11.50
   2  10   2  335.97   11.40
   2 -10  -2  329.97   11.00
  -2 -10   2  322.47   10.90
  -2 -10   2  324.67   11.50
   2  10   2  330.87   11.30
  -2  10  -2  321.17   11.30
  -3 -10  -2  472.35   15.80
  -3 -10  -2  463.45   15.60
  -3  10   2  474.45   15.70
   3  10  -2  468.05   15.50
  -3  10   2  474.45   15.50
   3  10  -2  467.05   15.80
   3  10   2  462.95   15.60
   3 -10  -2  465.45   15.20
  -3 -10   2  468.05   15.80
  -3 -10   2  459.35   15.10
   3  10   2  481.65   15.80
   3  10   2  451.45   15.50
  -4 -10  -2    6.30    0.80
  -4  10   2    6.20    0.80
  -4  10   2    5.70    0.80
  -4 -10  -2    5.90    0.90
   4  10  -2    7.80    1.00
  -4 -10   2    5.50    0.90
   4  10   2    7.90    1.00
   4  10   2    5.70    0.80
   4 -10  -2    6.30    0.70
  -5  10   2   32.10    1.60
  -5 -10  -2   30.20    1.80
  -5  10   2   32.40    1.60
  -5 -10   2   31.70    1.70
   5 -10  -2   32.50    1.40
   5  10   2   30.30    1.70
   5  10   2   26.70    1.50
   0 -11  -2  161.38    5.70
   0 -11  -2  150.58    5.30
   0  11  -2  157.98    5.70
   0  11   2  148.39    5.50
   0  11   2  149.29    5.60
   0  11   2  157.68    5.70
   0 -11   2  155.78    5.40
  -1  11   2  421.26   14.30
  -1 -11  -2  402.66   13.90
  -1  11   2  438.06   14.40
  -1  11   2  425.06   14.20
   1 -11   2  438.96   14.00
   1  11  -2  434.26   14.40
   1  11  -2  439.06   14.40
  -1 -11  -2  436.06   14.40
  -1 -11   2  430.36   14.00
   1  11   2  437.66   14.40
   1  11   2  438.56   14.50
   1  11   2  425.46   14.20
   1 -11  -2  431.96   14.00
   1 -11  -2  431.26   14.30
  -1  11  -2  440.26   14.40
  -1 -11   2  434.66   14.40
  -2 -11  -2   77.19    3.30
  -2  11   2   79.99    3.20
   2 -11   2   80.09    3.00
  -2  11   2   80.79    3.30
   2  11  -2   84.89    3.30
   2  11  -2   80.29    3.40
  -2  11  -2   80.99    3.20
  -2 -11   2   78.79    3.20
  -2 -11   2   79.99    3.00
   2 -11  -2   83.89    3.00
   2  11   2   82.49    3.30
   2  11   2   79.69    3.10
  -2 -11   2   84.09    3.40
   2  11   2   82.79    3.40
  -3  11   2   79.19    3.20
  -3 -11  -2   80.29    3.20
  -3 -11  -2   78.49    3.20
   3  11  -2   81.49    3.30
   3  11  -2   76.69    3.10
  -3  11   2   84.09    3.10
  -3 -11   2   79.89    3.30
   3  11   2   79.59    3.20
   3 -11  -2   81.09    2.90
  -3 -11   2   79.69    3.10
   0   0  -3   -0.90    0.30
   1   0  -3 3547.15  117.99
   2   0   3 6649.93  204.58
   2   0  -3 5640.94  210.88
   2   0   3 6371.06  201.38
  -2   0  -3 6485.95  203.28
  -2   0  -3 6607.14  204.98
  -3   0  -3    5.60    0.90
   4   0  -3 1344.87   47.90
   4   0   3 1420.26   46.50
  -4   0  -3 1284.77   45.00
   4   0  -3 1390.96   45.10
  -4   0   3 1368.06   44.80
   4   0   3 1397.26   44.40
   4   0   3 1365.06   44.20
  -5   0   3  168.58    7.40
   5   0   3  163.98    6.70
   5   0  -3  167.58    7.60
   5   0   3  175.28    9.00
  -5   0   3  160.58    6.60
  -5   0  -3  177.38    7.70
  -6   0   3  444.86   16.70
   6   0   3  420.26   18.80
  -6   0  -3  455.75   17.10
   6   0  -3  453.55   17.10
  -7   0   3  596.84   21.80
  -7   0  -3  572.44   19.50
  -7   0   3  593.64   19.50
  -7   0  -3  616.14   22.30
   7   0  -3  568.44   23.10
  -8   0  -3  810.22   26.60
  -8   0  -3  808.92   27.60
  -8   0  -3  832.42   26.50
  -8   0  -3  806.22   29.30
   8   0   3  753.22   26.60
  -8   0   3  821.42   27.40
  -8   0   3  844.72   26.50
  -8   0  -3  801.42   26.40
  -9   0   3   82.29    3.50
  -9   0  -3   78.09    3.50
  -9   0  -3   88.19    3.50
   9   0   3   83.59    3.60
   9   0  -3   77.69    3.50
  -9   0   3   76.69    4.00
  -9   0  -3   81.79    4.20
  -9   0  -3   83.59    3.60
  10   0  -3   35.90    1.80
 -10   0  -3   36.80    1.80
 -10   0   3   32.20    2.10
 -10   0   3   35.80    1.70
 -10   0  -3   36.80    1.80
 -10   0  -3   35.10    2.20
  10   0   3   34.10    1.80
 -10   0  -3   35.30    1.70
   0  -1  -3 9475.55  308.77
  -1  -1  -3  351.86   11.90
   1   1   3  345.17   11.90
   1  -1  -3  360.96   13.50
  -1   1  -3  333.37   11.90
  -2  -1  -3 4619.24  144.79
   2   1   3 4781.22  146.19
  -2   1  -3 4633.74  145.69
   2  -1  -3 4025.80  149.19
   3  -1   3 4599.04  143.99
   3  -1   3 4753.52  146.19
  -3  -1  -3 4321.27  143.79
   3   1   3 5021.70  156.98
  -3   1  -3 4573.74  145.39
   3  -1  -3 4434.96  152.18
  -3   1  -3 4449.45  143.79
   3   1   3 4157.18  143.09
   3   1   3 4473.05  144.39
  -4  -1  -3 1403.76   43.80
   4  -1   3 1366.76   44.30
   4  -1   3 1368.66   42.90
  -4   1   3 1321.47   43.60
  -4   1   3 1373.46   42.80
   4  -1   3 1292.17   42.70
   4   1   3 1161.78   42.70
   4   1   3 1324.97   45.70
  -4   1  -3 1308.37   42.90
  -4   1  -3 1232.98   42.50
   4  -1  -3 1382.06   46.50
   4   1   3 1383.16   43.20
   4  -1  -3 1314.47   43.80
  -4   1  -3 1260.77   43.50
  -5  -1  -3  281.37   11.40
  -5   1   3  295.57   10.40
   5  -1   3  300.27   12.30
  -5   1   3  286.77   11.40
   5   1   3  299.17   10.60
   5   1   3  264.67   10.60
   5  -1  -3  271.87   13.80
   5   1   3  268.57   13.20
  -5   1  -3  287.97   11.50
   5  -1  -3  284.07   11.60
  -6  -1  -3   19.40    2.30
  -6   1   3   18.00    2.30
   6  -1   3   17.90    2.60
  -6   1  -3   17.70    2.30
   6  -1  -3   15.90    3.20
   6  -1  -3   17.30    2.30
   6   1   3   17.50    3.00
  -7  -1  -3  569.94   19.40
  -7  -1  -3  571.44   21.50
  -7  -1  -3  568.54   19.90
  -7   1   3  555.44   21.30
  -7  -1  -3  550.04   18.90
  -7  -1  -3  581.64   19.20
   7   1   3  565.44   19.00
  -7  -1   3  639.34   19.90
  -7  -1   3  513.95   21.50
  -7   1  -3  556.14   19.00
   7  -1  -3  586.64   21.80
  -7   1  -3  543.05   18.80
  -7   1  -3  585.54   21.70
  -8  -1  -3  158.98    6.10
   8   1  -3  153.68    6.00
  -8  -1  -3  150.38    8.00
  -8  -1  -3  157.18    6.80
  -8   1   3  156.88    5.90
  -8  -1  -3  145.09    5.80
  -8  -1  -3  156.88    6.00
  -8   1   3  156.38    8.10
  -8   1  -3  158.18    5.90
  -8   1  -3  154.28    6.10
  -8   1  -3  165.28    6.90
   8  -1  -3  149.99    8.20
  -8  -1   3  154.58    6.90
   8   1   3  167.18    6.10
  -8   1  -3  158.48    8.30
  -8   1  -3  157.98    5.90
  -8  -1   3  154.98    5.90
  -9  -1  -3   54.09    3.20
  -9  -1  -3   50.29    2.50
   9  -1   3   57.79    2.70
  -9  -1  -3   51.89    2.50
  -9  -1  -3   54.39    2.60
   9   1  -3   48.70    2.50
  -9   1   3   51.29    2.50
   9   1   3   51.99    2.60
  -9   1  -3   56.99    2.70
  -9  -1   3   51.69    3.00
  -9   1  -3   50.69    2.50
  -9  -1   3   52.79    2.50
  -9   1  -3   52.69    3.20
  -9   1  -3   49.00    2.50
 -10  -1  -3   75.79    3.00
 -10  -1  -3   80.19    3.60
 -10   1   3   73.69    3.00
  10  -1   3   76.29    3.10
 -10  -1  -3   77.09    3.10
  10   1   3   73.49    3.00
 -10  -1   3   66.89    3.30
  10   1   3   68.89    3.00
 -10   1  -3   73.59    3.00
 -10   1  -3   74.69    3.40
  10  -1  -3   70.19    3.00
 -10   1  -3   75.59    3.00
 -10   1  -3   74.69    3.10
   0  -2  -3 2435.26   81.69
   0   2  -3 2529.35   79.99
   0   2  -3 2575.04   79.79
   1   2  -3 2439.26   79.69
   1   2  -3 2397.56   79.49
  -1   2  -3 2489.35   79.79
  -1   2  -3 2485.75   79.49
   1   2   3 2597.84   79.79
   1  -2  -3 2669.83   84.69
   1   2   3 2481.95   79.79
   2   2  -3  466.75   16.00
   2   2  -3  445.36   15.70
   2   2   3  494.35   16.00
   2   2   3  463.85   16.20
  -2   2  -3  481.55   15.80
  -2   2  -3  482.15   16.10
   2  -2  -3  484.25   18.10
  -3   2   3 2339.47   74.49
  -3  -2  -3 2163.88   74.29
   3   2  -3 2145.89   73.39
  -3   2  -3 2392.66   73.89
  -3   2  -3 2308.27   73.49
   3  -2  -3 2354.56   74.69
   3   2   3 2581.84   77.19
   3  -2  -3 2294.47   76.49
  -3   2  -3 2314.57   74.29
   3   2   3 2277.87   74.09
   3   2   3 2257.27   73.79
   4  -2   3 1247.68   40.80
  -4  -2  -3 1216.98   41.80
   4  -2   3 1281.07   41.60
  -4   2   3 1143.79   40.90
  -4   2   3 1251.07   41.90
   4   2   3 1292.47   44.60
   4   2   3 1334.27   41.50
   4  -2  -3 1312.27   44.70
   4  -2  -3 1335.67   42.30
  -4   2  -3 1228.58   40.70
  -4   2  -3 1180.28   41.60
   4   2   3 1302.37   41.20
  -5   2   3  441.16   14.90
   5  -2   3  425.86   15.80
  -5  -2  -3  429.96   15.70
  -5   2   3  414.96   15.80
   5   2   3  399.46   15.00
   5   2   3  412.36   14.80
  -5   2  -3  420.66   15.80
   5   2   3  394.16   18.30
   5  -2  -3  412.56   18.40
   5  -2  -3  412.26   16.10
  -6   2   3  468.35   17.70
  -6  -2  -3  461.65   15.50
   6  -2   3  462.45   17.90
  -6  -2  -3  471.25   17.50
   6  -2  -3  437.86   17.80
   6  -2  -3  433.06   20.50
   6   2   3  461.85   20.80
  -6   2  -3  455.65   17.60
   6   2   3  454.95   16.30
  -7  -2  -3  484.35   17.50
  -7   2   3  484.55   16.40
  -7  -2  -3  482.05   16.60
  -7  -2  -3  498.95   19.00
  -7  -2  -3  482.35   16.60
  -7   2   3  514.35   19.40
  -7  -2  -3  484.45   16.50
  -7   2   3  463.45   16.50
  -7   2   3  492.35   16.50
  -7   2  -3  472.35   16.40
   7   2   3  519.45   16.80
  -7   2  -3  486.95   17.40
  -7   2  -3  489.15   16.70
   7  -2  -3  535.25   19.80
  -7   2  -3  506.05   19.30
  -7  -2   3  517.35   17.60
  -7   2  -3  482.15   16.40
  -8  -2  -3  452.95   15.90
  -8  -2  -3  436.36   17.30
  -8  -2  -3  446.56   15.00
  -8  -2  -3  438.26   14.80
  -8   2   3  443.66   14.90
  -8  -2  -3  436.56   15.00
  -8   2   3  438.96   17.70
  -8   2   3  457.75   14.90
  -8   2   3  446.56   14.70
  -8  -2   3  446.06   16.10
   8  -2  -3  423.86   17.80
  -8   2  -3  436.96   15.80
  -8   2  -3  434.26   14.90
   8   2   3  457.55   15.10
  -8   2  -3  423.16   14.80
  -8   2  -3  435.66   17.70
  -8   2  -3  439.06   15.10
  -9   2   3    3.10    0.60
  -9  -2  -3    4.00    0.70
  -9  -2  -3    3.40    1.00
   9  -2   3    3.20    0.80
  -9  -2  -3    3.30    0.60
  -9  -2  -3    3.70    0.70
  -9   2   3    4.20    0.70
  -9   2   3    5.00    0.80
   9   2   3    3.90    0.80
  -9   2  -3    3.40    0.70
  -9   2  -3    3.50    0.90
  -9   2  -3    3.70    0.60
  -9   2  -3    2.90    0.70
   9   2   3    3.00    0.70
  -9  -2   3    3.70    1.00
 -10  -2  -3   34.80    2.20
 -10  -2  -3   38.50    1.80
 -10   2   3   41.20    1.80
 -10  -2  -3   37.30    1.80
 -10   2  -3   40.40    1.90
  10   2   3   37.90    1.60
  10  -2  -3   35.80    1.80
  10   2   3   37.10    1.90
  10   2   3   37.50    1.80
 -10  -2   3   34.60    2.20
 -10   2  -3   36.20    1.70
 -10   2  -3   42.10    2.30
   0   3   3  624.54   20.20
   0  -3  -3  581.94   22.20
   0   3  -3  610.34   20.40
   0   3  -3  605.54   20.10
   1   3  -3 1151.88   38.60
   1   3  -3 1170.18   38.30
  -1   3  -3 1221.38   38.70
   1  -3  -3 1156.68   40.60
   1   3   3 1250.17   38.70
  -1   3  -3 1166.08   38.30
   1   3   3 1195.28   38.30
   2   3  -3   36.70    2.30
   2   3  -3   39.50    2.20
   2   3   3   37.10    2.40
   2  -3  -3   46.20    3.60
  -2   3  -3   37.40    2.30
   2   3   3   37.50    2.20
  -2   3  -3   34.90    2.00
  -3  -3  -3  905.91   30.50
   3   3  -3  916.71   29.90
  -3   3   3  995.40   30.00
   3   3  -3  902.81   29.70
  -3   3   3  933.81   30.70
   3   3  -3  961.10   29.70
  -3   3  -3  922.11   29.60
   3  -3  -3  909.31   32.70
   3  -3  -3  824.12   30.70
  -3   3  -3  898.01   30.20
   3   3   3  873.01   29.90
  -3   3  -3  941.21   30.10
   3   3   3  771.22   30.00
  -3  -3   3  944.41   29.70
  -4   3   3  114.49    5.80
  -4   3   3  127.69    5.30
   4  -3   3  117.39    4.70
  -4  -3  -3  121.89    5.80
   4   3   3  117.99    5.20
   4   3   3  118.09    5.40
   4  -3  -3  118.89    6.10
  -4   3  -3  115.99    5.70
   4  -3  -3  117.19    7.30
  -4  -3   3  109.79    4.90
   5  -3   3  276.97   10.60
  -5   3   3  287.77   10.80
  -5   3   3  279.27   11.80
  -5  -3  -3  283.27   11.40
   5   3   3  290.57   11.10
  -5   3  -3  280.87   11.60
   5   3   3  281.47   10.80
   5  -3  -3  287.67   14.10
   5  -3  -3  290.57   12.10
  -6   3   3  764.82   24.80
  -6  -3  -3  732.13   24.90
  -6   3   3  774.52   26.00
  -6  -3  -3  759.62   26.90
  -6   3   3  803.92   27.70
   6   3   3  723.93   25.00
   6   3   3  750.42   26.10
  -6   3  -3  748.33   27.20
   6  -3  -3  776.62   27.90
  -7   3   3   31.40    1.90
  -7   3   3   35.40    2.00
  -7  -3  -3   32.40    1.90
  -7  -3  -3   32.40    2.50
  -7   3   3   33.90    3.50
  -7  -3  -3   30.30    1.90
  -7  -3  -3   32.30    2.00
  -7   3  -3   33.40    3.40
  -7   3  -3   35.70    2.10
   7   3   3   30.30    2.00
  -7   3  -3   32.80    1.90
   7  -3  -3   38.80    3.90
  -7  -3   3   31.40    2.60
  -8  -3  -3  109.69    4.50
  -8  -3  -3  110.79    4.50
  -8   3   3  118.09    4.60
  -8   3   3  113.29    4.60
  -8  -3  -3  112.69    4.60
  -8  -3  -3  107.69    5.20
  -8   3   3  110.89    4.40
  -8   3   3  108.29    6.70
   8  -3  -3  111.89    6.90
  -8   3  -3  103.19    6.50
  -8   3  -3  107.39    4.50
   8   3   3  115.79    4.60
  -8   3  -3  113.39    4.50
  -8   3  -3  112.89    4.60
   8   3   3  116.49    4.70
  -8  -3   3  120.09    5.60
  -9  -3  -3   40.80    2.00
  -9   3   3   40.50    2.10
  -9   3   3   43.30    2.10
  -9  -3  -3   40.60    2.60
  -9   3   3   40.40    1.90
  -9  -3  -3   40.00    2.00
   9   3   3   40.00    2.10
   9   3   3   36.20    1.70
   9   3   3   36.30    2.00
  -9   3  -3   40.10    2.00
  -9   3  -3   37.90    2.10
  -9  -3   3   36.90    2.50
 -10  -3  -3   61.39    2.90
 -10   3   3   62.39    2.50
 -10  -3  -3   63.89    2.60
 -10   3  -3   66.89    2.50
  10   3   3   62.09    2.60
 -10  -3   3   62.19    3.00
 -10   3  -3   67.59    2.70
   0   4   3 1008.20   34.10
   0  -4  -3 1002.80   34.40
   0   4   3 1083.89   33.70
   0   4  -3 1077.99   34.30
   0   4  -3 1014.60   33.80
   1   4  -3   63.19    3.10
   1   4  -3   66.79    3.40
  -1  -4  -3   61.99    3.40
   1   4  -3   61.19    2.90
   1  -4  -3   58.49    3.50
   1   4   3   62.09    3.30
  -1   4  -3   60.99    3.30
   1  -4  -3   57.59    4.50
  -1   4  -3   60.39    3.00
   1   4   3   66.49    3.10
   2   4  -3  833.42   28.20
   2   4  -3  749.82   27.70
   2   4  -3  854.61   27.60
  -2   4   3  871.11   27.80
  -2  -4  -3  862.91   28.30
   2  -4  -3  863.51   30.80
  -2   4  -3  801.52   27.50
   2   4   3  839.82   28.30
  -2  -4   3  861.81   27.70
   2  -4  -3  830.72   28.70
   2   4   3  893.41   28.00
  -2   4  -3  833.22   28.10
  -2   4  -3  851.61   27.70
   3   4  -3  326.97   11.90
  -3  -4  -3  313.77   12.10
   3   4  -3  324.17   11.40
  -3   4   3  320.87   11.60
   3   4  -3  330.37   11.60
  -3   4  -3  312.37   11.30
   3  -4  -3  324.67   12.60
  -3  -4   3  314.47   11.40
  -3   4  -3  308.57   11.70
   3  -4  -3  317.27   14.20
   3   4   3  357.56   12.30
   3   4   3  288.87   11.60
  -4   4   3  137.49    6.00
  -4   4   3  131.29    6.70
   4   4  -3  139.09    5.90
   4   4   3  140.89    6.20
   4  -4  -3  135.19    8.30
   4   4   3  152.38    6.70
  -4  -4   3  129.19    5.70
   4  -4  -3  141.39    7.10
  -5   4   3  476.55   17.80
  -5   4   3  453.85   16.30
   5  -4  -3  418.76   19.80
   5   4   3  458.55   16.90
   5  -4  -3  464.75   18.00
   5   4   3  484.45   16.60
  -5   4  -3  431.56   17.10
  -6   4   3   18.80    2.00
  -6   4   3   12.30    1.10
  -6   4   3   11.10    2.20
  -6   4   3   12.20    1.80
  -6   4  -3   14.10    2.30
   6   4   3   14.50    1.50
   6   4   3    9.40    0.90
   6   4   3   13.70    2.10
   6  -4  -3   12.10    2.50
  -7  -4  -3 1026.30   33.30
  -7  -4  -3  998.20   32.40
  -7   4   3 1012.20   35.70
  -7   4   3  999.80   32.50
  -7  -4  -3  995.40   32.40
  -7   4   3 1017.60   32.50
  -7   4   3  996.90   32.30
   7   4   3  945.71   32.00
  -7   4  -3  974.00   35.20
   7   4   3 1025.50   32.50
  -7   4  -3  936.51   32.40
   7   4   3 1052.99   32.70
  -7  -4   3 1060.89   33.60
   7  -4  -3 1011.40   36.00
   7   4   3  932.01   34.10
  -8   4   3   54.99    2.60
  -8  -4  -3   54.29    2.60
  -8  -4  -3   52.49    3.10
  -8   4   3   54.79    2.50
  -8   4   3   52.99    2.70
  -8  -4  -3   53.99    2.60
  -8   4  -3   55.29    2.50
   8   4   3   54.29    2.80
   8   4   3   57.39    2.70
  -8   4  -3   53.89    2.70
  -8  -4   3   58.59    3.40
   8   4   3   52.49    2.30
  -9   4   3  176.28    6.30
  -9  -4  -3  179.38    6.30
  -9   4   3  170.98    6.30
  -9   4   3  178.08    6.20
  -9  -4  -3  170.48    6.80
   9   4   3  173.58    6.30
   9   4   3  171.48    6.40
  -9   4  -3  181.38    6.40
  -9   4  -3  173.48    6.20
  -9  -4   3  179.58    7.00
   0   5  -3    6.20    1.20
   0   5  -3    4.20    0.80
   0   5   3    5.70    1.20
   0   5   3    7.00    1.00
   0  -5  -3    5.60    1.20
  -1   5   3  187.58    7.50
   1   5  -3  199.58    8.30
   1   5  -3  192.18    7.60
   1   5  -3  205.78    8.00
   1   5   3  195.58    7.80
   1  -5  -3  198.78    8.40
  -1   5  -3  195.98    7.60
  -1   5  -3  204.48    8.30
   1   5   3  227.08    8.50
  -1   5  -3  203.28    7.80
   2   5  -3  508.35   17.10
   2   5  -3  499.85   16.70
   2   5  -3  462.15   17.30
  -2   5   3  508.15   16.90
  -2   5  -3  488.25   17.30
   2   5   3  448.76   16.80
   2   5   3  489.35   17.50
  -2   5  -3  473.35   16.60
   2  -5  -3  479.05   19.90
   2  -5  -3  502.05   17.90
  -2   5  -3  485.95   16.80
   3   5  -3  901.51   29.20
   3   5  -3  893.91   30.00
   3   5  -3  853.81   29.50
  -3   5   3  852.61   29.40
   3   5   3  928.01   30.30
  -3  -5   3  899.61   29.30
  -3   5  -3  863.01   29.10
   3   5   3  935.61   29.70
  -3   5  -3  786.22   30.60
   3  -5  -3  909.01   33.00
   3  -5  -3  866.61   30.60
   4   5  -3  186.78    7.70
  -4   5   3  189.48    7.70
   4   5  -3  197.38    7.70
   4   5  -3  180.98    7.90
   4   5   3  192.78    8.30
   4   5   3  194.68    7.90
   4  -5  -3  166.98   10.10
   4  -5  -3  160.38    8.50
  -5   5   3  348.67   12.00
  -5   5   3  351.06   13.20
   5   5   3  345.97   12.20
   5   5   3  347.77   13.70
   5   5   3  355.66   13.30
   5  -5  -3  340.07   14.60
  -6   5   3   48.30    2.40
  -6  -5  -3   46.30    2.40
  -6  -5  -3   50.69    2.80
  -6   5   3   47.20    3.30
  -6   5   3   46.20    2.30
  -6   5   3   45.00    2.40
   6   5   3   45.80    3.40
   6  -5  -3   42.70    4.10
   6   5   3   46.60    2.50
   6   5   3   43.20    2.50
  -6  -5   3   45.20    3.00
   6   5   3   43.50    3.60
  -7   5   3  441.26   14.80
  -7  -5  -3  423.06   14.90
  -7   5   3  433.16   14.60
  -7  -5  -3  438.46   14.70
  -7   5   3  435.16   14.80
   7  -5  -3  416.26   17.70
   7   5   3  429.36   14.80
  -7  -5   3  450.95   15.80
   7   5   3  441.36   15.00
  -8   5   3   89.49    3.60
  -8   5   3   90.69    3.80
  -8   5   3   85.69    3.70
  -8  -5  -3   89.39    3.70
  -8   5  -3   87.89    3.70
   8   5   3   88.39    3.80
   8   5   3   87.59    3.70
  -8  -5   3   90.59    4.30
  -9   5   3   50.29    2.20
  -9   5   3   51.09    2.30
  -9   5   3   48.80    2.10
  -9   5  -3   51.79    2.20
   9   5   3   49.99    2.20
   9   5   3   48.20    2.30
  -9  -5   3   45.60    2.60
   0   6   3 1009.50   37.80
   0   6  -3 1200.98   38.40
   0   6   3 1133.39   37.10
   0   6  -3 1189.88   37.30
   0   6  -3 1140.09   37.70
   1   6  -3  353.76   13.40
  -1   6   3  366.46   13.00
   1   6  -3  358.86   13.00
   1   6  -3  373.06   14.00
   1   6   3  375.56   14.00
   1   6   3  342.87   13.20
  -1   6  -3  355.56   13.80
  -1   6  -3  380.26   13.40
  -1   6  -3  364.36   13.00
   2   6  -3 1370.66   45.80
   2   6  -3 1400.86   44.70
  -2   6   3 1376.96   44.90
   2   6  -3 1436.26   45.30
  -2   6  -3 1437.06   45.60
  -2   6  -3 1403.86   44.80
   2   6   3 1232.78   45.00
   2   6   3 1277.57   45.70
  -2   6  -3 1397.76   44.90
   3   6  -3   59.29    3.90
   3   6  -3   62.09    3.70
  -3   6   3   59.29    3.50
  -3   6   3   57.09    2.70
   3   6  -3   62.19    3.30
   3  -6  -3   55.99    4.10
  -3  -6   3   58.69    3.40
   3   6   3   52.79    2.70
   3   6   3   62.69    4.10
   3   6   3   59.29    3.70
   3  -6  -3   51.89    5.10
  -3   6  -3   56.19    3.20
   4   6  -3   90.09    4.70
  -4   6   3   82.09    3.70
  -4   6   3   86.49    4.70
   4   6  -3   84.69    5.00
   4  -6  -3   90.09    5.60
   4   6   3   88.39    4.90
   4   6   3   83.99    3.80
   4   6   3   95.39    5.40
  -5   6   3  314.67   10.90
  -5  -6  -3  309.97   11.40
   5   6  -3  337.37   12.40
  -5   6   3  309.97   11.10
  -5   6   3  323.27   11.10
  -5   6   3  336.37   12.50
   5   6   3  309.17   13.00
   5   6   3  309.57   11.10
   5  -6  -3  290.77   13.50
   5   6   3  318.27   12.50
   5   6   3  321.57   11.20
  -6   6   3  195.58    8.60
  -6  -6  -3  195.28    7.80
  -6   6   3  195.08    7.40
  -6   6   3  205.88    7.40
  -6   6   3  197.08    7.50
   6   6   3  198.58    7.50
   6  -6  -3  199.48    7.00
   6   6   3  210.98    7.70
  -6  -6   3  242.48    9.00
   6   6   3  207.18    9.20
   6  -6  -3  205.08   10.20
  -7  -6  -3  122.99    5.10
  -7   6   3  129.69    5.00
  -7   6   3  124.89    4.80
  -7   6   3  126.09    4.90
   7   6   3  124.79    4.90
  -7  -6   3  116.09    5.50
   7   6   3  126.69    5.10
  -8   6   3  145.49    5.20
  -8   6   3  143.99    5.30
  -8   6   3  137.69    5.30
   8   6   3  140.49    5.40
  -8  -6   3  146.89    5.80
   8   6   3  139.19    5.30
  -9  -6   3   25.50    1.60
   9   6   3   27.90    1.40
   0   7   3  216.68    8.40
   0   7  -3  210.58    8.90
   0   7   3  215.58    7.80
   0   7  -3  217.78    8.60
   0   7  -3  213.48    9.50
   1   7  -3  122.89    5.50
   1   7  -3  119.19    5.90
   1   7  -3  126.89    6.50
  -1   7   3  115.69    4.70
  -1   7   3  121.09    5.50
  -1   7  -3  113.19    6.20
   1   7   3  127.59    6.40
  -1   7  -3  118.69    5.50
  -1   7  -3  112.99    5.60
   1   7   3  117.79    4.80
   2   7  -3  242.58   10.30
  -2   7   3  247.78    9.00
  -2   7   3  246.68    9.90
   2   7  -3  254.97   10.90
   2   7  -3  242.68    9.70
  -2  -7   3  253.07    9.90
  -2   7  -3  251.77    9.80
   2   7   3  275.97   11.10
  -2   7  -3  246.38   10.50
   2   7   3  267.37   10.40
   2   7   3  253.07    9.10
  -3   7   3  521.45   18.60
  -3   7   3  580.34   18.00
   3   7  -3  508.85   18.80
   3   7  -3  511.65   19.40
  -3   7   3  531.65   17.40
   3   7  -3  532.45   18.30
   3   7   3  468.55   19.30
  -3  -7   3  503.15   18.30
  -3   7  -3  500.05   18.30
  -3  -7   3  521.65   17.00
   3   7   3  532.05   17.60
   3   7   3  529.45   18.90
  -4   7   3   28.60    2.60
  -4  -7  -3   29.10    2.10
   4   7  -3   25.90    2.50
  -4   7   3   25.40    1.80
   4   7  -3   27.00    2.80
  -4  -7  -3   31.50    1.90
  -4   7   3   24.70    1.60
  -4   7   3   30.40    1.90
   4   7  -3   25.70    1.90
  -4   7  -3   28.10    3.30
  -4  -7   3   23.80    1.40
   4   7   3   28.70    2.70
   4   7   3   29.70    2.00
   4   7   3   26.20    1.70
   4   7   3   26.70    2.90
   4   7   3   27.70    1.80
  -5  -7  -3   32.20    2.30
  -5   7   3   33.60    2.00
  -5   7   3   34.90    2.10
  -5   7   3   36.80    2.90
   5   7  -3   34.10    3.20
  -5   7   3   38.00    2.00
   5   7  -3   30.60    2.00
  -5  -7   3   31.80    2.20
   5  -7  -3   31.20    1.60
   5   7   3   28.70    2.80
   5   7   3   33.80    2.10
   5   7   3   34.80    2.20
  -6   7   3  264.57    9.20
  -6   7   3  269.87    9.30
  -6   7   3  266.77    9.40
  -6   7   3  251.97   10.40
  -6  -7  -3  259.77    9.60
   6   7   3  260.07    9.50
   6  -7  -3  259.47    8.90
   6   7   3  268.67    9.40
  -7   7   3  355.56   12.00
  -7  -7  -3  359.26   12.30
  -7   7   3  365.76   12.20
  -7   7   3  356.66   12.20
   7   7   3  349.27   12.10
   7   7   3  358.76   12.30
  -8   7   3   15.40    1.10
  -8  -7  -3   14.60    1.20
  -8   7   3   16.60    1.00
  -8   7   3   14.60    1.00
   8   7   3   12.10    0.90
   8   7   3   15.40    1.10
   0   8  -3   92.29    4.70
   0   8  -3   90.99    5.50
   0   8   3   83.09    3.80
   0   8  -3   90.79    3.90
   0  -8  -3   91.69    3.50
   0  -8  -3   89.89    3.80
   0   8   3   92.89    3.90
   0   8  -3   83.29    4.00
   0   8   3   90.89    3.80
   0   8  -3   81.59    4.80
   1   8  -3  472.35   17.30
  -1   8   3  480.75   15.80
   1   8  -3  475.05   15.70
  -1   8   3  459.15   15.60
  -1  -8  -3  471.25   15.70
   1   8  -3  443.96   15.80
  -1   8   3  475.45   16.70
   1   8  -3  464.75   17.90
  -1   8   3  437.26   15.50
  -1  -8  -3  468.15   15.20
   1   8  -3  492.35   16.80
   1   8   3  467.95   15.60
   1   8   3  487.25   15.80
  -1   8  -3  472.15   17.00
   1   8   3  399.36   17.40
  -1   8  -3  462.25   15.70
   1   8   3  464.65   15.70
  -1   8  -3  485.55   16.80
   1  -8  -3  484.85   15.20
   1  -8  -3  467.15   15.60
  -1   8  -3  446.16   17.80
  -1  -8   3  438.86   15.20
  -1   8  -3  433.26   15.70
   2   8  -3  466.65   16.40
  -2  -8  -3  452.85   15.70
  -2   8   3  490.15   16.30
   2   8  -3  480.65   16.20
  -2  -8  -3  482.25   16.20
  -2  -8  -3  463.05   16.40
   2   8  -3  468.45   17.10
  -2   8   3  476.95   16.10
  -2   8   3  505.95   17.50
   2   8  -3  484.25   17.90
  -2   8  -3  483.15   17.30
   2   8   3  506.15   16.40
   2   8   3  505.15   16.30
   2  -8  -3  479.75   15.80
  -2  -8   3  488.65   15.90
  -2   8  -3  465.45   16.20
   2   8   3  495.25   17.80
   2   8   3  483.85   16.20
   2   8   3  462.85   18.50
  -2  -8   3  488.15   17.30
  -3   8   3  111.19    4.60
  -3   8   3  118.19    5.70
  -3   8   3  112.59    4.50
  -3   8   3  116.99    4.70
   3   8  -3  107.29    4.80
   3   8  -3  115.29    5.90
  -3  -8  -3  109.79    4.60
   3   8  -3  113.49    5.40
   3   8  -3  108.59    4.50
  -3  -8  -3  112.39    4.90
   3   8   3  116.89    4.80
  -3   8  -3  115.59    5.50
  -3  -8   3  116.99    5.50
   3   8   3  114.09    4.70
   3  -8  -3  115.29    4.20
   3   8   3  105.59    5.80
   3   8   3  114.19    4.60
  -3  -8   3  112.19    4.30
   3   8   3  108.39    6.40
  -4   8   3   83.19    4.70
  -4  -8  -3   86.29    3.70
  -4   8   3   86.09    3.70
  -4   8   3   82.59    3.70
  -4  -8  -3   84.59    4.00
   4   8  -3   85.39    3.80
  -4   8   3   81.19    3.60
   4  -8  -3   87.89    3.30
  -4   8  -3   80.79    4.40
   4   8   3   83.09    3.60
  -4  -8   3   85.29    3.30
  -4  -8   3   85.59    4.00
   4   8   3   85.89    3.90
   4   8   3   87.99    3.80
   5   8  -3   64.49    3.10
  -5   8   3   60.39    3.90
  -5   8   3   67.39    3.10
  -5   8   3   67.89    3.00
  -5  -8  -3   64.19    3.30
  -5   8   3   66.69    3.10
  -5  -8   3   65.99    3.20
   5  -8  -3   70.89    2.70
   5   8   3   69.79    3.20
   5   8   3   71.69    3.30
  -6   8   3   56.29    2.50
  -6  -8  -3   49.70    2.70
  -6   8   3   48.00    2.40
  -6   8   3   50.19    2.40
   6  -8  -3   53.29    2.20
   6   8   3   52.09    2.60
   6   8   3   50.09    2.50
  -7   8   3  127.89    4.90
  -7   8   3  132.59    4.90
  -7  -8  -3  133.69    5.00
  -7   8   3  135.89    4.80
   7   8   3  133.39    5.00
   7   8   3  130.49    4.80
   0  -9  -3   20.40    1.60
   0   9   3   18.80    1.50
   0   9  -3   24.30    1.80
   0   9   3   22.70    1.60
   0  -9  -3   22.00    1.30
   0   9  -3   26.80    2.30
   0   9  -3   19.70    1.60
   0   9   3   20.50    1.50
  -1  -9  -3  159.98    6.10
  -1  -9  -3  157.48    5.60
  -1   9   3  160.28    6.00
   1   9  -3  157.98    7.00
  -1   9   3  167.88    6.20
  -1   9   3  155.98    6.90
   1   9  -3  158.58    6.20
  -1   9   3  156.88    6.00
   1   9  -3  162.08    6.10
  -1  -9   3  159.38    5.70
   1   9   3  171.18    6.10
  -1   9  -3  129.59    6.30
  -1   9  -3  163.48    6.20
   1   9   3  159.48    6.10
  -1   9  -3  149.79    7.00
   1   9   3  161.68    6.10
   1  -9  -3  164.38    5.70
   1  -9  -3  158.68    6.00
  -2   9   3  604.54   20.10
  -2  -9  -3  582.74   20.30
  -2   9   3  618.64   21.40
   2   9  -3  636.14   20.50
  -2   9   3  609.24   20.30
   2   9  -3  600.44   21.20
   2   9  -3  611.54   20.20
  -2  -9  -3  610.84   20.20
   2  -9  -3  623.74   19.80
  -2   9  -3  591.44   21.30
   2   9   3  596.04   20.20
   2   9   3  620.34   20.20
  -2  -9   3  569.64   21.10
  -2  -9   3  609.54   19.80
  -2   9  -3  605.64   20.20
   2   9   3  647.64   20.40
   3   9  -3   22.30    1.50
  -3  -9  -3   22.90    1.70
  -3   9   3   21.90    2.20
  -3  -9  -3   20.50    1.60
  -3   9   3   21.60    1.50
  -3   9   3   20.40    1.50
   3   9  -3   21.50    1.70
  -3  -9   3   24.40    1.90
   3  -9  -3   22.20    1.30
   3   9   3   19.90    1.60
  -3   9  -3   21.50    2.10
   3   9   3   19.80    1.50
  -3  -9   3   20.80    1.30
   3   9   3   22.10    1.60
  -4  -9  -3   79.39    3.70
  -4  -9  -3   79.79    3.50
   4   9  -3   79.59    3.60
  -4   9   3   85.69    3.60
  -4   9   3   79.89    3.40
  -4   9   3   81.09    3.50
  -4  -9   3   81.19    3.70
   4  -9  -3   83.09    3.20
   4   9   3   82.19    3.50
   4   9   3   81.89    3.60
  -5   9   3   62.89    2.80
   5   9  -3   63.49    2.90
  -5   9   3   64.79    2.80
  -5  -9  -3   65.69    3.10
  -5   9   3   65.99    2.90
   5   9   3   66.59    3.00
   5   9   3   63.69    2.80
  -5  -9   3   62.69    3.00
   5  -9  -3   65.29    2.50
  -6  -9  -3   90.79    3.70
  -6   9   3   90.79    3.40
  -6   9   3   87.79    3.50
  -6   9   3   87.19    3.40
  -6  -9   3   88.79    3.50
   6   9   3   85.69    3.40
   6  -9  -3   89.09    3.20
   6   9   3   88.09    3.60
   0 -10  -3  100.49    3.80
   0 -10   3  102.29    3.80
   0 -10  -3  100.99    4.10
   0  10  -3  118.09    6.90
   0  10   3   99.59    4.10
   0  10   3   97.29    4.20
   0  10   3   99.09    4.10
   0  10  -3  101.59    4.20
   0  10  -3  100.69    4.30
  -1 -10  -3   11.50    0.80
  -1  10   3   10.80    1.10
  -1  10   3   11.60    1.20
   1  10  -3   14.10    1.30
   1  10  -3    9.50    1.20
  -1  10   3   11.10    1.10
  -1 -10  -3    9.80    1.10
   1  10   3   13.00    1.20
  -1 -10   3   12.70    0.90
  -1  10  -3   10.80    1.20
   1 -10  -3   11.50    0.90
   1  10   3   16.80    1.30
   1  10   3   10.80    1.20
   1 -10  -3   11.10    1.10
  -1 -10   3   13.40    1.40
   2  10  -3  130.39    4.90
  -2  10   3  118.39    4.80
  -2 -10  -3  124.49    4.90
  -2  10   3  128.09    4.80
   2  10  -3  118.79    4.90
   2  10   3  128.59    4.90
   2 -10  -3  123.69    4.50
  -2  10  -3  117.89    4.80
   2  10   3  125.69    4.90
  -2 -10   3  124.89    5.00
  -2 -10   3  126.39    4.50
   2  10   3  120.79    4.70
  -3 -10  -3    0.30    0.60
  -3  10   3    0.80    0.50
  -3  10   3    0.60    0.50
   3  10  -3    0.30    0.40
   3  10  -3    0.00    0.50
  -3 -10  -3    0.90    0.50
   3  10   3    0.90    0.50
  -3 -10   3    1.10    0.70
   3 -10  -3    0.80    0.40
  -3 -10   3    0.30    0.30
   3  10   3    0.40    0.50
  -4 -10  -3   61.19    2.80
  -4  10   3   61.59    2.60
  -4 -10  -3   58.99    2.60
  -4  10   3   62.89    2.70
   4  10  -3   63.09    2.80
   4 -10  -3   61.89    2.40
  -4 -10   3   67.49    2.90
   4  10   3   62.69    2.80
   4  10   3   61.79    2.70
  -5  10   3   10.60    0.80
  -5  10   3   10.30    0.80
  -5 -10   3   10.80    1.00
   5  10   3    9.30    0.90
   5  10   3    9.60    0.80
   5 -10  -3   10.60    0.70
   0  11   3  212.68    7.40
   0 -11   3  207.18    7.10
   0  11  -3  217.58    7.40
   0  11  -3  204.48    7.40
   0 -11  -3  203.48    7.30
   0 -11  -3  201.98    6.90
   0  11   3  217.48    7.30
   0 -11   3  220.58    7.50
  -1  11   3   10.50    1.00
   1  11  -3   11.80    1.00
  -1  11   3   10.80    0.90
   1 -11   3   13.30    0.80
   1  11  -3   11.40    1.10
  -1 -11  -3   11.40    1.00
  -1  11  -3   11.00    1.00
   1 -11  -3   10.60    0.70
   1  11   3    9.90    0.90
  -1 -11   3   10.60    0.70
  -1 -11   3   10.10    1.10
   1  11   3    9.20    1.00
   1 -11  -3   11.30    0.90
  -2 -11  -3   62.19    2.60
   2  11  -3   61.69    2.70
  -2  11   3   59.69    2.60
  -2  11   3   59.89    2.50
   2  11  -3   62.49    2.60
   2 -11   3   59.89    2.30
  -2 -11   3   60.99    2.70
  -2  11  -3   55.49    2.50
   2  11   3   60.19    2.60
  -2 -11   3   59.39    2.30
   2  11   3   59.59    2.50
   2 -11  -3   59.19    2.30
   3  11  -3   48.50    2.10
   3  11  -3   48.00    2.00
  -3 -11  -3   47.70    2.00
  -3 -11   3   43.10    2.10
   3 -11  -3   44.40    1.80
   3  11   3   45.40    1.90
  -3 -11   3   42.60    1.90
   0   0  -4 3252.97  102.19
   0   0  -4 3215.68  102.49
  -1   0  -4 1848.12   62.89
   1   0  -4 2040.90   63.09
  -1   0  -4 1980.20   63.29
   1   0   4 2044.00   63.29
   2   0   4  386.56   13.30
  -2   0  -4  363.26   12.90
   2   0   4  405.16   13.20
  -2   0  -4  366.06   13.30
   3   0  -4   13.00    1.50
   3   0   4   16.60    1.40
  -3   0  -4   12.30    1.20
  -3   0   4   11.80    1.30
   3   0   4   12.40    1.40
  -3   0  -4   11.50    1.30
  -4   0   4   10.30    1.20
  -4   0  -4   10.90    1.50
   4   0  -4   10.90    1.60
   4   0   4   10.10    1.30
  -4   0  -4   11.10    1.20
   4   0   4   10.90    1.50
   4   0   4   13.50    2.10
  -4   0   4   10.70    1.50
   5   0  -4  481.95   17.60
   5   0   4  473.75   16.50
  -5   0   4  446.46   17.10
   5   0   4  461.25   19.10
  -5   0  -4  478.05   17.60
  -5   0   4  442.26   16.30
   5   0   4  499.75   16.90
  -6   0  -4   13.60    2.10
  -6   0   4   12.60    2.30
  -7   0   4    0.40    0.80
  -7   0  -4    0.70    0.50
  -7   0  -4    1.50    1.20
  -7   0  -4    2.00    0.60
  -7   0  -4    0.80    0.70
  -8   0  -4  752.12   25.50
  -8   0  -4  743.93   27.30
  -8   0   4  715.73   25.30
  -8   0  -4  759.92   24.60
  -8   0  -4  751.22   24.40
  -9   0   4   12.70    1.50
  -9   0  -4   15.30    1.70
  -9   0  -4   16.10    1.20
  -9   0  -4   16.40    1.30
  10   0   4   65.29    2.70
 -10   0  -4   62.89    3.10
 -10   0  -4   67.79    2.60
 -10   0  -4   66.19    2.70
   0  -1  -4 1921.61   61.29
   0   1  -4 1926.51   61.29
   0   1  -4 1788.22   60.99
   0   1   4 2032.40   61.29
   1   1  -4 3023.60   95.89
  -1  -1  -4 3164.58   96.19
   1   1  -4 2830.12   95.59
  -1  -1  -4 3034.70   95.69
  -1   1  -4 2951.90   95.69
  -1   1  -4 3113.49   96.19
   1   1   4 2895.41   95.99
   1  -1  -4 3212.78   96.19
   1   1   4 2981.80   95.79
  -2  -1  -4  796.92   26.50
   2   1  -4  818.22   26.40
   2   1  -4  908.81   27.80
  -2  -1  -4  695.43   27.10
   2   1   4  833.02   27.00
  -2   1  -4  841.32   27.00
   2   1   4  807.92   26.60
  -2   1  -4  799.02   26.50
   3  -1   4 1532.15   48.00
  -3  -1  -4 1445.06   48.70
   3  -1   4 1540.25   48.30
  -3   1   4 1488.45   47.90
  -3  -1  -4 1458.75   47.80
  -3   1  -4 1495.75   47.80
  -3   1  -4 1503.25   48.70
  -3  -1   4 1466.85   47.90
  -3   1  -4 1466.15   48.20
   3   1   4 1445.26   48.20
   3   1   4 1501.85   48.00
   4  -1   4   39.00    2.60
  -4  -1  -4   38.70    3.00
  -4   1   4   35.50    2.80
   4  -1   4   42.50    3.30
  -4   1   4   38.70    2.50
   4  -1   4   46.70    2.60
  -4   1  -4   41.20    2.40
   4   1   4   43.10    2.60
  -4   1  -4   39.50    2.60
  -4   1  -4   40.60    2.90
   4   1   4   46.00    2.90
   4  -1  -4   40.50    3.10
  -4  -1   4   36.00    2.30
   4   1   4   40.60    3.90
   5  -1   4  269.67   11.70
  -5  -1  -4  282.97   11.20
  -5   1   4  256.77   10.80
  -5   1   4  254.47    9.80
   5  -1   4  253.37    9.80
  -5  -1   4  241.68    9.70
  -5   1  -4  258.97   10.90
   5   1   4  273.67   10.10
   5   1   4  253.47   10.30
   5   1   4  251.87   12.70
   5  -1  -4  275.57   11.20
  -6  -1  -4   96.89    5.70
  -6   1   4  100.89    4.80
  -6   1   4  100.99    5.70
   6  -1  -4   99.79    6.00
   6   1   4   87.09    4.80
  -6   1  -4   99.09    5.80
  -7  -1  -4  283.47   10.60
  -7  -1  -4  310.47   11.60
  -7  -1  -4  309.47   10.80
  -7   1   4  324.87   13.30
  -7  -1  -4  321.37   13.40
  -7  -1  -4  302.17   10.70
  -7   1  -4  312.07   13.30
  -7   1  -4  295.07   10.50
   7  -1  -4  317.97   13.50
  -7   1  -4  293.67   11.50
  -7  -1   4  317.47   11.70
   7   1   4  305.37   10.80
  -7   1  -4  302.47   10.80
  -8  -1  -4   20.90    1.60
  -8  -1  -4   22.40    2.10
  -8  -1  -4   21.70    1.50
  -8  -1  -4   20.70    1.50
  -8  -1  -4   18.60    2.70
   8   1   4   22.60    1.60
  -8   1  -4   19.50    1.40
  -8  -1   4   23.00    2.20
  -8   1  -4   21.90    2.10
  -8   1  -4   19.60    2.70
  -8   1  -4   18.90    1.50
  -9  -1  -4  425.26   14.40
  -9  -1  -4  427.86   15.30
  -9  -1  -4  413.16   14.40
  -9  -1  -4  441.56   14.60
  -9   1  -4  445.66   14.60
  -9   1  -4  422.66   15.20
   9   1   4  434.26   14.50
  -9   1  -4  437.66   14.40
  -9  -1   4  426.26   15.10
   9   1   4  444.56   14.50
 -10  -1  -4   53.09    2.70
  10  -1   4   52.69    2.20
 -10  -1  -4   50.99    2.20
 -10  -1  -4   51.09    2.10
 -10  -1   4   41.80    2.40
  10   1   4   50.29    2.10
 -10   1  -4   51.59    2.20
  10   1   4   47.50    2.00
 -10   1  -4   50.39    2.50
 -10   1  -4   51.39    2.10
   0   2   4 1671.83   52.19
   0   2   4 1616.64   51.89
   0   2  -4 1554.14   51.89
   0   2  -4 1649.93   52.29
   1   2  -4  722.03   24.30
  -1  -2  -4  697.63   25.00
   1   2  -4  831.92   24.70
   1  -2  -4  720.03   25.20
   1   2   4  727.63   24.40
  -1   2  -4  748.33   24.80
   1   2   4  772.72   24.80
  -1   2  -4  718.83   24.30
   2   2  -4 2229.58   71.19
  -2  -2  -4 2242.88   71.89
   2   2  -4 2178.48   70.89
  -2   2  -4 2228.18   71.49
   2   2   4 2345.07   71.59
  -2   2  -4 2353.36   71.19
   2  -2  -4 2147.99   74.19
   2  -2  -4 2215.18   72.09
   2   2   4 2121.19   71.19
  -3   2   4  664.03   22.20
  -3  -2  -4  705.63   23.20
   3   2   4  641.94   22.70
   3  -2  -4  618.44   23.10
  -3   2  -4  670.53   22.10
   3   2   4  699.33   22.40
  -3   2  -4  653.63   22.50
   3   2   4  641.54   25.20
  -3  -2   4  688.63   22.20
   3  -2  -4  670.73   25.40
  -3   2  -4  642.44   22.80
  -4  -2  -4  332.47   13.10
   4  -2   4  332.17   12.20
   4  -2   4  348.67   13.00
  -4   2   4  342.87   12.30
   4  -2   4  340.67   12.50
   4  -2  -4  332.87   15.60
  -4   2  -4  334.67   13.00
  -4  -2   4  338.37   12.20
  -4   2  -4  327.57   12.50
   4  -2  -4  360.06   13.60
   4   2   4  340.17   12.40
   4   2   4  350.66   12.80
   4   2   4  343.57   15.70
  -4   2  -4  332.07   12.00
  -5   2   4  405.96   14.30
  -5   2   4  382.16   15.20
   5  -2   4  390.06   15.10
  -5  -2  -4  416.46   15.40
   5   2   4  354.06   17.40
  -5  -2   4  363.36   13.80
   5   2   4  400.36   14.60
  -5   2  -4  383.46   15.10
   5  -2  -4  387.86   15.60
   5   2   4  419.36   14.40
  -6   2   4  182.08    8.70
  -6  -2  -4  174.48    8.40
  -6  -2  -4  168.58    6.40
  -6   2   4  162.58    7.30
   6  -2  -4  162.58    8.70
  -6   2  -4  174.08    8.50
   6   2   4  185.78    7.70
   6   2   4  176.98    6.50
  -7  -2  -4   89.39    3.70
  -7  -2  -4   89.79    3.80
  -7  -2  -4   88.99    4.50
  -7  -2  -4   89.29    3.90
  -7  -2  -4   88.49    5.60
   7  -2  -4   87.39    5.90
   7   2   4   97.69    4.00
  -7  -2   4   86.69    4.50
  -7   2  -4   85.79    4.40
  -7   2  -4   89.99    5.80
  -7   2  -4   82.79    3.80
  -8  -2  -4   33.80    1.90
  -8  -2  -4   32.10    2.40
  -8   2   4   34.10    1.90
  -8  -2  -4   33.80    1.90
  -8  -2  -4   34.00    2.00
  -8  -2  -4   33.60    3.30
  -8  -2   4   35.10    2.70
  -8   2  -4   31.30    2.00
   8   2   4   29.60    1.90
  -8   2  -4   33.00    2.40
  -8   2  -4   30.20    3.30
   8   2   4   30.50    1.90
  -8   2  -4   31.90    1.80
   8  -2  -4   30.00    3.40
  -9  -2  -4   61.49    3.40
  -9  -2  -4   66.09    2.80
  -9  -2  -4   62.89    2.90
  -9  -2   4   64.19    3.40
   9   2   4   60.69    2.80
  -9   2  -4   62.09    2.90
  -9   2  -4   61.29    2.70
   9   2   4   67.29    2.80
   9   2   4   64.99    2.60
  -9   2  -4   59.89    3.20
 -10  -2  -4   13.50    0.90
 -10  -2  -4   10.70    0.80
 -10  -2  -4   12.80    1.20
 -10   2  -4   12.60    0.90
  10   2   4   13.40    0.70
  10   2   4   13.00    0.90
 -10  -2   4   10.90    1.10
 -10   2  -4   14.30    1.20
 -10   2  -4   12.80    0.80
   0  -3  -4 1665.13   49.40
   0   3  -4 1530.65   48.40
   0   3  -4 1512.85   48.70
   0   3   4 1430.16   48.10
   0   3   4 1364.76   48.50
   1   3  -4 3197.68  101.69
   1   3  -4 3272.87  101.89
   1   3  -4 3268.07  102.29
  -1  -3  -4 3025.50  102.49
   1   3   4 3089.99  101.89
   1   3   4 3447.66  102.49
  -1   3  -4 3064.09  101.79
   1  -3  -4 3317.67  102.89
  -1  -3   4 3208.08  101.99
  -1   3  -4 3189.88  102.29
   2   3  -4  713.53   23.00
   2   3  -4  682.13   23.30
  -2   3   4  651.83   23.00
   2   3  -4  687.23   22.90
  -2  -3  -4  722.73   23.90
   2  -3  -4  680.83   26.10
  -2  -3   4  727.03   23.10
   2  -3  -4  644.04   23.90
  -2   3  -4  702.53   23.10
  -2   3  -4  713.93   23.50
   2   3   4  689.73   23.60
   2   3   4  680.33   23.10
  -3  -3  -4 1052.89   37.70
   3   3  -4 1120.59   36.80
  -3   3   4 1136.79   37.10
   3  -3  -4 1130.39   40.70
   3   3   4 1214.78   37.70
  -3  -3   4 1142.59   36.90
  -3   3  -4 1148.39   37.40
  -3   3  -4 1127.29   36.90
   3  -3  -4 1155.88   38.30
   3   3   4 1055.59   37.10
  -4  -3  -4  458.95   16.90
  -4   3   4  421.46   16.10
   4  -3   4  452.75   15.80
   4  -3   4  464.75   16.30
  -4   3  -4  471.45   15.90
  -4   3  -4  454.35   16.30
   4  -3  -4  445.36   19.70
   4   3   4  481.25   16.80
   4  -3  -4  471.15   17.60
  -4   3  -4  441.86   16.70
  -4  -3   4  461.65   16.00
   4   3   4  456.65   16.30
  -5  -3  -4 1208.08   38.50
   5  -3   4 1053.09   36.70
  -5   3   4 1107.69   37.30
  -5  -3   4 1187.28   37.20
  -5   3  -4 1131.39   38.30
   5  -3  -4 1168.08   39.10
   5   3   4 1106.29   37.40
   5  -3  -4 1061.99   41.70
   5   3   4 1059.29   37.60
  -6   3   4  142.39    6.60
  -6   3   4  144.69    5.60
  -6  -3  -4  154.68    7.60
   6   3   4  150.68    5.80
   6  -3  -4  162.98    8.40
   6   3   4  136.39    7.50
  -6   3  -4  151.78    7.70
   6   3   4  145.49    6.80
  -7   3   4  286.87   10.10
  -7   3   4  279.87   10.10
  -7   3   4  300.17   10.10
  -7  -3  -4  291.17   12.40
  -7  -3  -4  281.47   10.10
  -7  -3  -4  291.87   11.00
  -7  -3  -4  284.77   10.20
  -7   3  -4  287.87   12.60
  -7   3  -4  285.77   10.20
   7   3   4  289.67   10.20
   7  -3  -4  300.77   13.20
  -7   3  -4  275.37   10.80
   7   3   4  268.17   11.40
  -7  -3   4  298.07   11.20
   7   3   4  320.97   10.40
  -8   3   4   97.29    4.00
  -8  -3  -4   98.59    4.80
  -8   3   4   94.69    4.10
  -8  -3  -4  102.49    4.20
  -8  -3  -4   95.29    4.10
  -8  -3   4  102.19    5.10
   8   3   4  102.09    4.20
  -8   3  -4  101.69    4.20
   8   3   4  104.19    3.90
  -8   3  -4  106.99    5.00
   8   3   4  110.69    4.20
  -9   3   4    7.30    0.90
  -9  -3  -4    7.70    1.10
  -9   3   4    6.10    0.80
  -9  -3  -4    6.70    0.80
  -9  -3  -4    6.80    0.80
   9   3   4    6.90    0.60
   9   3   4    8.30    0.90
  -9  -3   4    8.10    1.20
  -9   3  -4    6.20    0.80
   9   3   4    8.60    1.00
   0   4   4 5276.77  173.88
   0   4  -4 5336.47  174.28
   0  -4  -4 5345.17  174.48
   0   4  -4 5912.11  175.48
   0   4  -4 5586.24  174.18
  -1  -4  -4 1040.70   31.80
   1   4  -4  973.40   31.40
   1   4  -4  888.01   30.80
   1   4  -4  933.21   30.60
  -1   4   4  851.31   30.50
  -1   4  -4  941.61   30.60
  -1   4  -4  912.41   31.20
   1  -4  -4  921.21   31.70
   1   4   4  874.41   30.70
  -1   4  -4  955.20   30.90
   1   4   4 1012.50   31.40
  -1  -4   4  910.01   30.70
  -2   4   4 1015.00   36.60
   2   4  -4 1144.09   37.30
   2   4  -4 1158.98   36.90
   2   4  -4 1158.08   36.70
  -2  -4  -4 1170.38   37.60
   2  -4  -4 1129.29   40.40
  -2   4  -4 1111.89   36.40
   2   4   4 1084.19   36.90
   2  -4  -4 1139.39   38.00
  -2  -4   4 1176.68   36.80
  -2   4  -4 1145.59   37.30
   2   4   4 1012.70   37.10
  -2   4  -4 1141.89   36.80
  -3   4   4 1060.19   35.30
   3   4  -4 1005.00   35.40
   3   4  -4 1090.89   35.10
   3   4  -4 1068.69   35.20
  -3  -4  -4 1142.29   36.30
  -3   4  -4 1063.29   35.70
   3  -4  -4 1040.40   39.10
   3  -4  -4 1097.99   36.70
   3   4   4 1099.19   35.50
  -3  -4   4 1118.49   35.20
  -3   4  -4 1055.49   35.10
   3   4   4  978.70   35.70
  -4  -4  -4  585.54   21.20
  -4   4   4  621.34   20.60
   4   4   4  597.44   21.10
  -4  -4   4  595.84   20.30
   4   4   4  612.14   20.70
   4  -4  -4  570.64   21.90
   4  -4  -4  543.25   24.00
  -5  -4  -4  914.21   31.10
  -5   4   4  815.72   28.20
  -5   4   4  847.42   29.60
   5   4   4  833.82   28.40
   5   4   4  874.71   30.40
   5  -4  -4  971.20   31.80
   5   4   4  842.62   29.80
  -6   4   4  808.72   25.90
  -6   4   4  762.32   25.60
  -6  -4  -4  800.12   26.20
  -6  -4  -4  766.32   25.90
  -6   4   4  809.12   25.80
  -6  -4  -4  790.72   25.80
  -6   4   4  807.72   27.20
   6   4   4  793.82   26.00
   6   4   4  718.83   27.50
   6   4   4  782.62   25.50
   6   4   4  755.62   25.80
   6   4   4  833.12   27.40
  -6   4  -4  746.53   31.50
  -6  -4   4  794.32   26.70
   6  -4  -4  844.02   29.40
  -7   4   4  272.97    9.60
  -7  -4  -4  269.27    9.80
  -7   4   4  274.37    9.50
  -7   4   4  264.27    9.40
  -7  -4  -4  262.17    9.50
  -7  -4  -4  274.57    9.60
  -7  -4   4  280.77   10.50
   7   4   4  290.47    9.80
   7   4   4  286.57    9.60
  -7   4  -4  258.57    9.50
   7   4   4  267.67    9.20
   7  -4  -4  250.57   12.30
  -7   4  -4  259.47   11.80
  -8   4   4  228.18    8.30
  -8   4   4  237.58    8.20
  -8  -4  -4  241.08    8.40
  -8  -4  -4  239.68    9.00
  -8  -4  -4  230.58    8.40
  -8   4   4  229.88    8.40
   8   4   4  230.98    8.00
  -8   4  -4  234.68    8.40
  -8  -4   4  254.37    9.50
   8   4   4  242.08    8.50
   8   4   4  243.58    8.50
  -9   4   4   25.20    1.40
  -9  -4  -4   23.20    1.70
  -9   4   4   22.80    1.30
  -9  -4  -4   24.20    1.40
  -9  -4  -4   24.60    1.40
  -9   4   4   24.30    1.40
  -9  -4   4   24.00    1.80
   9   4   4   23.80    1.40
   9   4   4   21.90    1.40
   9   4   4   22.70    1.30
  -9   4  -4   22.50    1.40
   0   5   4  615.64   22.80
   0   5  -4  661.53   22.70
   0   5  -4  646.64   22.30
   0  -5  -4  716.23   23.60
   0   5  -4  676.73   23.20
   1   5  -4   57.99    3.60
  -1   5   4   52.19    3.00
   1   5  -4   58.89    3.10
   1   5  -4   54.99    3.30
  -1  -5  -4   59.49    3.70
   1  -5  -4   63.69    3.90
  -1   5  -4   58.29    3.30
   1   5   4   59.99    3.70
  -1   5  -4   56.99    3.00
   1   5   4   54.79    3.20
  -1   5  -4   57.89    3.60
   2   5  -4  472.35   17.10
   2   5  -4  507.05   17.70
   2   5  -4  483.55   16.80
  -2   5   4  471.25   16.80
  -2   5  -4  494.15   17.60
   2   5   4  473.35   17.70
  -2   5  -4  479.55   16.70
   2   5   4  434.36   16.90
   2  -5  -4  464.55   20.60
   2  -5  -4  522.25   18.30
  -2  -5   4  508.35   17.00
  -2   5  -4  498.45   17.00
   3   5  -4  139.29    6.40
   3   5  -4  138.79    6.10
  -3   5   4  139.89    6.10
   3   5  -4  131.69    5.80
  -3   5  -4  134.19    6.40
   3   5   4  149.39    6.90
   3  -5  -4  132.09    7.00
  -3  -5   4  136.49    6.00
  -3   5  -4  129.19    5.80
   3   5   4  134.29    6.20
   3  -5  -4  124.29    8.60
  -4   5   4   94.89    4.00
  -4   5   4  103.59    5.10
   4   5  -4   96.39    4.90
   4   5   4   96.49    4.10
   4  -5  -4  102.79    6.10
   4   5   4  110.89    5.80
   4   5   4   97.69    5.10
  -4  -5   4   91.09    4.70
  -5   5   4  354.56   12.40
  -5   5   4  373.46   13.80
  -5   5   4  356.66   12.30
  -5  -5  -4  330.67   12.50
  -5  -5  -4  361.76   12.80
  -5  -5  -4  355.76   12.40
  -5   5   4  366.26   12.50
   5   5   4  367.96   12.60
   5   5   4  345.37   12.40
   5   5   4  356.46   12.40
   5   5   4  392.56   14.00
   5  -5  -4  366.36   12.00
   5  -5  -4  360.06   15.30
   5   5   4  380.46   14.50
  -5  -5   4  351.46   13.10
  -6   5   4 1395.76   45.20
  -6   5   4 1451.35   45.10
  -6  -5  -4 1425.26   45.10
  -6   5   4 1453.45   45.00
  -6   5   4 1382.36   46.60
  -6  -5  -4 1428.76   45.50
  -6  -5  -4 1374.16   45.20
   6   5   4 1347.67   45.30
   6   5   4 1375.76   47.30
   6   5   4 1416.96   45.30
   6   5   4 1360.26   45.00
   6   5   4 1312.17   46.60
   6  -5  -4 1469.55   48.90
  -6  -5   4 1464.15   46.10
  -7   5   4  878.51   27.90
  -7  -5  -4  894.11   28.10
  -7  -5  -4  899.71   28.40
  -7   5   4  884.71   28.10
  -7   5   4  863.41   28.10
  -7  -5  -4  881.31   28.10
  -7   5   4  786.82   29.10
   7   5   4  835.32   28.20
   7   5   4  819.82   27.90
  -7  -5   4  876.21   29.00
   7   5   4  877.61   28.20
   7  -5  -4  839.02   31.20
  -8   5   4   63.99    2.70
  -8   5   4   61.89    2.70
  -8   5   4   62.09    2.80
   8   5   4   60.69    2.80
   8   5   4   59.39    2.80
  -8  -5   4   62.39    3.40
  -9   5   4   35.70    1.70
  -9   5   4   38.10    1.60
  -9  -5   4   36.50    2.10
   9   5   4   36.30    1.70
   0   6  -4  426.46   16.00
   0   6  -4  419.76   15.40
   0   6  -4  418.26   15.00
   1   6  -4 1475.25   48.80
  -1   6   4 1509.05   48.30
   1   6  -4 1544.75   49.50
   1   6  -4 1429.36   48.30
  -1   6  -4 1424.56   48.20
   1  -6  -4 1536.25   49.60
   1   6   4 1533.95   49.40
  -1   6  -4 1429.06   48.60
  -1   6  -4 1451.95   49.30
  -2   6   4  475.35   16.70
   2   6  -4  481.35   17.00
   2   6  -4  459.35   16.50
   2   6  -4  468.95   17.50
  -2   6  -4  455.75   16.40
  -2  -6   4  474.55   16.70
   2   6   4  470.25   16.90
   2  -6  -4  478.05   17.80
  -2   6  -4  460.95   16.70
   2   6   4  447.96   17.40
  -2   6  -4  469.55   17.40
  -3   6   4   11.50    1.70
   3   6  -4   14.30    2.00
  -3   6   4   12.30    1.10
   3   6  -4   12.10    1.60
   3   6  -4   12.30    1.90
  -3  -6   4   10.80    1.70
  -3   6  -4   11.40    1.40
   3   6   4   11.10    1.20
   3   6   4    8.20    1.80
   3   6   4   14.90    2.30
   3  -6  -4   13.40    2.20
  -4   6   4  150.68    6.00
  -4   6   4  155.18    5.90
   4   6  -4  161.38    7.10
  -4   6   4  158.08    7.20
  -4  -6  -4  155.68    6.00
  -4  -6  -4  130.39    6.20
  -4   6   4  159.48    5.80
  -4  -6  -4  157.48    6.30
   4   6   4  159.38    6.00
  -4  -6   4  148.19    5.50
   4   6   4  166.88    7.90
   4  -6  -4  167.48    8.40
   4  -6  -4  153.28    5.60
  -4  -6   4  154.98    6.90
   4   6   4  163.38    6.00
   4   6   4  151.68    7.20
   4   6   4  159.48    6.10
  -5   6   4  539.25   17.80
  -5   6   4  524.85   17.70
  -5   6   4  572.54   19.50
  -5  -6  -4  524.05   18.20
  -5   6   4  532.35   17.90
   5   6   4  513.55   17.80
   5   6   4  516.55   18.00
   5  -6  -4  526.55   20.80
   5   6   4  549.25   19.60
   5   6   4  527.75   20.00
  -5  -6   4  539.55   18.80
   5  -6  -4  521.65   17.40
  -6  -6  -4  729.93   23.50
  -6   6   4  693.83   23.10
  -6   6   4  705.93   23.00
  -6   6   4  709.53   23.20
   6   6   4  689.43   23.20
   6   6   4  733.23   23.40
   6  -6  -4  712.43   22.70
   6  -6  -4  657.43   26.00
  -6  -6   4  686.43   23.80
  -7  -6  -4  135.89    5.50
  -7   6   4  137.69    5.20
  -7   6   4  142.39    5.30
  -7   6   4  133.49    5.30
   7   6   4  136.89    5.40
  -7  -6   4  142.39    6.10
   7   6   4  147.69    5.40
  -8   6   4  267.67    8.80
  -8  -6  -4  242.38    8.70
  -8   6   4  249.58    8.70
  -8   6   4  261.07    8.70
   8   6   4  256.27    8.80
  -8  -6   4  256.17    9.20
   8   6   4  249.88    8.80
   0   7   4   47.20    2.40
   0   7  -4   49.20    3.40
   0   7  -4   57.89    3.30
   0   7  -4   42.50    3.60
   1   7  -4  302.67   11.80
   1   7  -4  289.67   12.20
   1   7  -4  290.57   11.20
  -1   7   4  294.17   11.10
  -1   7   4  286.67   10.20
  -1   7  -4  280.97   12.10
  -1   7  -4  298.07   11.50
   1   7   4  295.77   12.20
  -1   7  -4  294.97   11.20
   1   7   4  288.97   10.30
   2   7  -4  754.12   25.20
   2   7  -4  639.94   25.50
  -2  -7  -4  699.53   24.30
   2   7  -4  748.53   26.40
  -2   7   4  746.53   24.10
  -2   7   4  695.13   24.90
  -2   7   4  752.62   25.30
   2   7  -4  753.12   25.80
  -2   7   4  716.43   25.00
  -2  -7   4  775.52   25.40
  -2   7  -4  763.52   25.20
  -2   7  -4  724.53   25.30
   2   7   4  771.32   24.90
   2   7   4  743.03   26.40
   2   7   4  626.24   24.50
  -2   7  -4  719.93   26.20
  -2  -7   4  797.02   23.80
   2   7   4  717.83   25.50
   2   7   4  764.02   24.20
   3   7  -4  179.38    7.00
   3   7  -4  191.68    8.30
  -3   7   4  182.18    6.90
   3   7  -4  171.38    8.50
  -3   7   4  204.08    8.10
  -3  -7  -4  179.28    6.90
   3   7  -4  190.88    7.80
  -3  -7  -4  178.18    7.10
  -3   7   4  186.88    6.90
  -3   7   4  179.78    6.70
   3  -7  -4  181.78    6.50
   3   7   4  187.58    7.00
  -3  -7   4  188.18    7.90
  -3  -7   4  184.18    6.50
   3   7   4  175.58    8.70
   3   7   4  185.58    6.90
   3   7   4  173.28    8.10
   3   7   4  189.08    6.90
  -3   7  -4  183.68    7.70
  -4   7   4  231.48    8.30
   4   7  -4  234.38    9.70
   4   7  -4  228.58    8.50
  -4   7   4  235.48    8.40
  -4   7   4  231.58    8.50
  -4  -7  -4  233.88    8.80
  -4   7   4  231.68    9.70
  -4  -7  -4  230.58    8.40
   4  -7  -4  240.38    8.00
   4  -7  -4  220.78   12.40
   4   7   4  243.48    8.60
   4   7   4  227.28   10.50
   4   7   4  243.68    8.50
   4   7   4  229.78    9.90
  -4  -7   4  233.78    8.00
  -5   7   4   58.19    3.80
  -5   7   4   62.79    2.90
  -5  -7  -4   59.59    3.20
  -5   7   4   63.19    3.00
  -5   7   4   59.79    2.80
   5  -7  -4   59.19    4.70
   5   7   4   59.29    3.00
   5  -7  -4   63.09    2.60
  -5  -7   4   62.99    3.60
   5   7   4   61.19    3.00
  -6   7   4   37.10    2.90
  -6   7   4   38.90    2.10
  -6   7   4   38.40    2.00
  -6   7   4   37.00    2.00
  -6  -7  -4   38.70    2.40
   6  -7  -4   38.80    1.80
   6   7   4   35.30    2.10
   6   7   4   38.70    2.10
  -7   7   4   36.30    1.90
  -7   7   4   35.80    1.80
  -7  -7  -4   32.70    2.00
  -7   7   4   36.00    1.80
   7   7   4   36.20    1.90
   7   7   4   34.80    1.90
  -8  -7  -4  146.29    5.30
  -8   7   4  157.68    5.20
  -8   7   4  147.49    5.30
   8   7   4  149.29    5.30
   0   8  -4   16.90    1.50
   0   8  -4   12.90    1.40
   0   8  -4   16.50    2.30
   0   8  -4   18.10    2.00
   0   8   4   16.00    1.40
   0   8   4   16.50    1.40
   0  -8  -4   16.40    1.10
   0   8   4   17.70    1.30
   0   8  -4   17.50    2.10
   0  -8  -4   18.30    1.50
   0   8   4    8.60    1.80
   1   8  -4   12.10    2.00
  -1   8   4   17.40    1.40
   1   8  -4   10.70    1.40
  -1   8   4   14.80    1.30
   1   8  -4   14.10    2.50
   1   8  -4   13.40    1.80
  -1   8   4   15.20    1.30
  -1   8   4   13.80    1.70
  -1  -8  -4   14.20    1.00
  -1   8   4   13.40    1.20
  -1  -8  -4   14.60    1.50
   1   8  -4   12.50    1.30
  -1   8  -4   13.10    2.40
   1   8   4   13.90    1.40
   1   8   4   14.20    1.50
   1   8   4   13.80    1.30
   1  -8  -4   14.30    1.30
  -1  -8   4   13.20    1.00
  -1  -8   4   14.50    1.90
  -1   8  -4   16.00    1.90
   1  -8  -4   13.60    1.00
  -1   8  -4   14.90    1.40
  -1   8  -4   16.10    2.20
  -1   8  -4    9.60    1.30
   2   8  -4  423.06   17.10
   2   8  -4  442.36   15.90
   2   8  -4  441.46   15.00
  -2   8   4  461.35   16.10
   2   8  -4  419.46   16.40
  -2   8   4  442.16   14.70
  -2   8   4  438.86   14.80
  -2  -8  -4  444.96   14.90
  -2  -8  -4  420.46   14.90
  -2   8   4  428.66   14.80
   2   8   4  418.96   17.10
  -2   8  -4  426.06   14.80
   2   8   4  418.56   14.80
   2   8   4  461.05   15.00
  -2  -8   4  445.56   16.10
  -2  -8   4  430.46   14.40
   2   8   4  437.96   14.80
   2  -8  -4  441.06   14.40
  -2   8  -4  442.86   15.90
   3   8  -4   41.50    2.90
  -3  -8  -4   40.60    2.50
  -3   8   4   45.10    2.30
   3   8  -4   39.80    2.40
   3   8  -4   40.10    2.20
  -3   8   4   40.80    2.20
  -3  -8  -4   41.50    2.30
  -3   8   4   38.00    2.20
  -3   8   4   45.70    3.20
  -3   8  -4   39.60    2.20
  -3  -8   4   41.90    3.00
   3   8   4   38.90    2.20
   3   8   4   42.10    2.30
  -3   8  -4   40.10    2.90
  -3  -8   4   43.00    2.00
   3   8   4   42.40    2.40
   3  -8  -4   40.50    1.90
  -4   8   4  424.86   14.30
  -4   8   4  425.36   14.20
  -4  -8  -4  404.56   14.20
  -4   8   4  423.36   15.60
   4   8  -4  412.46   14.40
  -4   8   4  433.66   14.30
  -4  -8  -4  398.66   14.50
   4   8   4  427.86   14.40
  -4  -8   4  419.56   14.50
  -4  -8   4  410.56   13.80
   4   8   4  435.56   14.40
   4  -8  -4  426.96   13.90
  -5   8   4   76.89    3.30
   5   8  -4   76.69    3.40
  -5   8   4   73.59    3.40
  -5  -8  -4   78.19    3.70
  -5   8   4   74.79    3.40
  -5  -8   4   75.39    3.50
   5   8   4   81.99    3.50
   5  -8  -4   79.79    3.10
   5   8   4   84.49    3.60
  -6   8   4  217.28    7.70
  -6   8   4  221.58    7.70
  -6  -8  -4  217.18    7.90
  -6   8   4  217.18    7.60
   6   8   4  216.38    7.80
   6   8   4  220.58    7.70
  -7   8   4  117.69    4.20
  -7   8   4  115.79    4.30
  -7   8   4  114.49    4.70
  -7  -8  -4  114.99    4.40
   7   8   4  114.09    4.40
   7   8   4  113.19    4.20
   0   9   4   76.09    3.20
   0   9  -4   69.79    3.30
   0  -9  -4   69.99    2.80
   0   9  -4   67.59    3.40
   0  -9   4   74.89    4.20
   0  -9  -4   71.89    3.20
   0   9   4   67.09    3.20
   0   9  -4   69.89    4.00
   0   9   4   70.39    3.30
   1   9  -4  108.69    4.30
  -1  -9  -4  108.19    4.30
   1   9  -4  103.99    4.50
  -1   9   4  108.99    4.20
   1   9  -4   99.39    5.10
  -1   9   4   97.89    4.20
  -1   9   4  102.99    4.30
  -1   9  -4   98.99    4.30
   1   9   4   98.69    4.30
   1   9   4   97.09    4.30
  -1  -9   4  100.69    5.20
  -1   9  -4   99.99    5.10
   1  -9  -4  103.79    4.20
   1   9   4  108.09    4.30
  -1   9  -4   99.49    4.40
  -1  -9   4  101.89    3.90
   1  -9  -4  104.09    3.90
   2   9  -4  166.38    6.10
  -2  -9  -4  159.58    6.20
  -2   9   4  157.18    6.10
  -2   9   4  160.98    6.00
   2   9  -4  163.28    6.30
   2   9  -4  163.98    7.10
  -2   9   4  157.78    6.10
  -2   9   4  157.18    7.00
   2   9   4  173.38    6.20
  -2  -9   4  165.38    5.80
  -2  -9   4  153.78    7.00
  -2   9  -4  160.38    6.20
  -2   9  -4  155.88    7.00
   2   9   4  163.68    6.20
   2  -9  -4  165.18    5.80
   2   9   4  165.28    6.20
  -3  -9  -4   38.80    2.30
   3   9  -4   40.70    2.10
  -3   9   4   38.80    2.90
  -3   9   4   41.30    2.10
   3   9  -4   43.40    2.30
  -3   9   4   38.90    2.10
  -3   9   4   39.00    2.10
  -3  -9  -4   38.20    2.20
   3   9   4   41.50    2.20
  -3   9  -4   36.10    2.10
   3   9   4   40.90    2.20
  -3  -9   4   38.30    1.80
   3  -9  -4   41.90    1.90
  -3   9  -4   38.70    3.00
  -4  -9  -4   30.30    2.00
   4   9  -4   33.30    2.00
  -4   9   4   33.80    1.80
  -4   9   4   35.10    1.90
  -4  -9  -4   29.80    1.80
  -4   9   4   32.90    1.80
   4   9   4   31.60    1.90
   4   9   4   30.10    1.80
  -4  -9   4   32.20    2.00
   4  -9  -4   33.50    1.60
  -5   9   4   18.90    1.30
  -5   9   4   19.60    1.30
  -5  -9  -4   18.80    1.50
  -5   9   4   18.80    1.30
   5   9  -4   18.60    1.40
   5  -9  -4   19.80    1.10
   5   9   4   18.70    1.30
   5   9   4   18.50    1.30
  -5  -9   4   19.10    1.40
  -6   9   4  115.69    4.20
  -6   9   4  119.69    4.20
  -6  -9  -4  114.09    4.40
   6   9   4  112.89    4.20
   6   9   4  112.59    5.10
   0 -10   4   13.40    1.00
   0  10  -4   15.10    1.40
   0  10   4   15.60    1.20
   0  10   4   12.80    1.20
   0 -10  -4   14.60    1.20
   0  10  -4   16.00    1.30
   0 -10  -4   13.70    0.90
   1  10  -4    9.60    1.20
  -1 -10  -4   10.60    1.10
  -1  10   4   11.80    1.10
   1  10  -4   12.40    1.20
  -1  10   4   11.60    1.10
   1 -10  -4   13.20    0.90
  -1  10  -4   10.40    1.10
   1  10   4   13.20    1.10
   1 -10  -4   12.60    1.10
  -1  10  -4   10.60    1.20
   1  10   4   11.70    1.20
  -1 -10   4   11.80    0.90
   2  10  -4   70.39    3.10
  -2 -10  -4   69.89    3.10
  -2  10   4   67.29    3.00
  -2  10   4   71.99    3.00
   2  10  -4   68.29    3.00
  -2  10  -4   67.69    3.00
  -2 -10   4   69.59    3.20
  -2 -10   4   69.89    2.70
   2  10   4   72.69    3.00
   2 -10  -4   68.79    2.70
   2  10   4   68.19    3.10
   3  10  -4   32.00    1.70
  -3 -10  -4   30.70    1.80
  -3  10   4   34.70    1.70
   3  10  -4   30.80    1.90
  -3  10   4   30.90    1.70
  -3 -10  -4   32.50    1.80
   3  10   4   32.50    1.70
   3  10   4   34.10    1.90
   3 -10  -4   33.50    1.50
  -3 -10   4   35.50    2.00
  -3 -10   4   35.50    1.50
  -4  10   4   25.90    1.40
  -4 -10  -4   25.10    1.40
   4  10  -4   27.20    1.60
  -4  10   4   28.30    1.50
  -4 -10  -4   23.60    1.60
   4 -10  -4   24.00    1.20
  -4 -10   4   26.30    1.60
   4  10   4   25.90    1.40
   4  10   4   25.90    1.50
   0 -11   4   19.40    1.30
   0  11   4   18.20    1.20
   0 -11   4   18.10    1.00
   0  11  -4   16.60    1.20
   0  11  -4   18.30    1.20
   0 -11  -4   17.80    1.10
   0  11   4   19.00    1.10
  -1 -11  -4   74.99    3.00
   1  11  -4   76.19    3.00
  -1  11   4   71.79    3.00
  -1  11   4   74.19    2.90
   1  11  -4   72.99    3.00
   1 -11   4   71.59    2.70
   1  11   4   71.69    3.00
  -1  11  -4   75.89    3.00
  -1 -11   4   74.69    3.10
  -1 -11   4   70.19    2.70
   1  11   4   76.79    2.90
  -2 -11  -4   55.29    2.30
   2  11  -4   57.39    2.40
  -2  11   4   52.49    2.20
   2  11  -4   59.59    2.30
  -2 -11   4   56.89    2.50
   2  11   4   55.79    2.30
  -2  11  -4   54.89    2.30
   2 -11  -4   53.39    2.00
  -2 -11   4   51.99    2.00
   0   0   5    6.00    1.00
  -1   0  -5  179.28    6.90
  -1   0   5  178.48    7.10
   1   0   5  190.08    7.40
   1   0  -5  186.18    6.70
  -1   0  -5  199.08    7.70
  -1   0  -5  186.28    7.30
   1   0  -5  180.48    7.80
   1   0  -5  187.48    7.10
  -2   0  -5  221.78    8.50
  -2   0   5  219.38    8.10
   2   0   5  222.58    8.20
   2   0  -5  201.08    8.60
  -2   0  -5  208.38    8.60
   2   0   5  231.68    8.50
  -2   0  -5  201.88    7.90
   3   0  -5    1.30    0.70
  -3   0   5    3.20    0.80
   4   0   5    3.00    1.00
   4   0  -5    3.00    1.00
  -4   0  -5    2.80    0.80
   4   0   5    3.20    1.00
  -4   0   5    3.50    0.90
  -5   0   5    4.60    1.10
  -5   0  -5    5.90    1.50
   5   0   5    6.10    1.50
   5   0   5    5.40    1.80
   5   0   5    5.20    1.30
  -6   0   5  142.39    6.30
  -6   0  -5  141.19    7.50
  -7   0  -5    5.90    1.20
  -7   0   5    4.60    1.10
  -7   0  -5    6.10    1.80
  -7   0  -5    6.80    1.00
  -8   0  -5   38.90    2.20
  -8   0  -5   38.10    3.50
  -8   0  -5   36.40    2.00
  -8   0  -5   40.70    2.70
  -9   0  -5   21.10    1.30
   9   0   5   22.10    1.40
  -9   0  -5   23.80    1.90
  -9   0  -5   22.30    1.40
   0  -1  -5  496.95   18.10
   0   1  -5  518.85   17.20
   0   1  -5  528.85   17.70
   0  -1  -5  534.25   17.70
   0  -1  -5  518.75   17.10
   0   1   5  506.75   17.60
   0   1   5  491.05   17.20
  -1  -1  -5   26.10    2.20
  -1  -1  -5   25.10    1.70
   1   1  -5   25.70    1.60
  -1   1   5   27.50    1.90
   1   1  -5   24.80    1.80
  -1  -1  -5   24.10    2.00
  -1   1  -5   26.30    2.10
   1   1   5   26.00    1.80
   1  -1  -5   32.60    2.40
   1  -1  -5   27.50    1.90
  -1   1  -5   27.60    1.80
   1   1   5   25.70    2.00
  -1   1  -5   25.60    1.90
  -2   1   5  191.68    7.10
  -2  -1  -5  185.18    7.00
   2  -1   5  189.38    7.50
  -2  -1  -5  181.28    7.80
  -2   1  -5  189.68    7.70
  -2  -1   5  179.08    7.00
   2   1   5  187.98    7.20
   2  -1  -5  167.18    7.70
  -2   1  -5  178.68    7.40
  -2   1  -5  176.48    7.00
   2   1   5  191.68    7.50
   3  -1   5 1955.20   59.89
  -3   1   5 1806.32   59.39
  -3  -1  -5 1624.24   60.09
   3  -1   5 1870.11   59.49
  -3  -1  -5 1861.21   59.29
  -3   1  -5 1863.51   59.89
   3   1   5 1920.71   59.99
  -3  -1   5 1673.93   59.19
  -3   1  -5 1876.51   59.29
   3  -1  -5 2052.09   60.79
   3   1   5 1893.71   59.59
  -3   1  -5 1722.23   60.09
   4  -1   5  474.55   16.80
  -4  -1  -5  476.95   17.50
  -4   1   5  476.55   16.50
   4  -1   5  485.35   16.50
  -4  -1   5  479.05   16.40
   4  -1  -5  428.26   17.30
   4   1   5  465.05   16.60
   4   1   5  451.75   19.60
  -4   1  -5  465.95   16.30
  -4   1  -5  482.05   17.50
  -4   1  -5  455.35   16.80
   4   1   5  451.35   16.80
   5  -1   5 1023.90   33.80
  -5  -1  -5 1001.80   35.10
  -5   1   5  982.00   33.60
   5  -1   5 1045.90   34.10
   5  -1   5 1006.60   36.20
   5  -1  -5 1038.30   35.30
   5   1   5  980.60   34.30
  -5   1  -5 1022.60   33.50
  -5   1  -5 1020.80   35.00
   5   1   5  978.40   33.90
   5   1   5 1024.00   38.00
  -5  -1   5  981.50   33.50
  -6  -1  -5   95.09    5.80
  -6   1   5   92.89    4.80
  -6  -1   5   89.69    4.60
   6  -1  -5   92.59    5.90
   6   1   5   90.59    5.00
  -6   1  -5   95.29    5.80
  -7  -1  -5   54.89    4.30
  -7  -1  -5   52.49    3.20
  -7  -1  -5   51.89    2.70
  -7  -1  -5   51.89    2.50
  -7   1  -5   53.49    3.20
  -7  -1   5   48.80    3.10
  -7   1  -5   53.29    2.70
  -7   1  -5   51.09    4.20
  -8  -1  -5  203.18    8.20
  -8  -1  -5  198.98    7.30
  -8  -1  -5  200.88    7.50
  -8   1  -5  202.68    8.20
  -8   1  -5  199.48    7.50
   8   1   5  218.18    7.40
  -8   1  -5  199.28   12.30
  -8  -1   5  201.28    8.20
  -9  -1  -5   93.29    3.70
  -9  -1  -5   98.99    4.40
  -9  -1  -5   90.49    3.90
  -9  -1   5   89.59    4.20
   9   1   5   97.09    3.70
  -9   1  -5   98.39    3.90
  -9   1  -5   97.69    4.40
   9   1   5  101.89    3.60
   0   2  -5 3206.68   93.89
   0   2   5 2752.82   93.09
   0   2   5 2854.51   93.49
   0   2  -5 3145.09   93.29
   0  -2  -5 2700.33   94.09
   1   2  -5  971.70   31.60
  -1  -2  -5  930.61   32.50
  -1   2   5  834.72   31.40
   1   2  -5  945.71   31.50
   1   2  -5 1038.20   32.10
   1   2   5  994.90   32.20
  -1  -2   5 1001.50   31.70
  -1   2  -5  991.20   32.30
  -1   2  -5  995.50   31.80
   1   2   5 1041.50   31.90
   1  -2  -5  901.61   32.60
  -2  -2  -5  447.96   16.60
   2   2  -5  455.85   15.90
  -2   2   5  455.45   15.80
   2   2  -5  449.06   15.50
   2   2   5  434.76   15.90
  -2   2  -5  451.75   15.80
  -2  -2   5  455.85   15.80
   2  -2  -5  486.85   17.00
  -2   2  -5  460.25   16.30
   2   2   5  471.45   16.40
   3  -2   5  907.11   30.00
  -3   2   5  879.41   29.60
   3   2   5  831.42   30.10
  -3   2  -5  867.61   30.20
  -3  -2   5  836.52   29.40
  -3   2  -5  900.61   29.50
   3  -2  -5  962.90   31.00
   3   2   5  916.21   29.80
  -3   2  -5  899.81   30.10
  -4  -2  -5  222.18    9.40
  -4   2   5  218.38    8.50
   4  -2   5  219.08    8.40
   4  -2   5  229.08    8.80
   4  -2  -5  190.48    9.30
   4   2   5  216.88    9.00
  -4   2  -5  208.08    8.70
   4   2   5  216.68    8.60
   4   2   5  199.38   11.50
  -4   2  -5  201.48    8.20
  -4   2  -5  196.28    8.90
  -4  -2   5  200.18    8.20
  -5   2   5  381.76   14.10
   5  -2   5  388.66   13.90
  -5  -2  -5  412.36   15.40
  -5   2  -5  366.96   14.90
  -5   2  -5  381.36   13.80
  -5  -2   5  359.86   13.70
   5   2   5  385.36   14.60
   5   2   5  356.56   17.90
   5   2   5  394.26   14.30
   5  -2  -5  365.26   15.40
  -6  -2  -5   67.99    4.80
  -6  -2  -5   69.39    3.20
  -6  -2  -5   72.59    3.70
  -6  -2  -5   72.69    3.80
  -6  -2  -5   69.59    3.10
  -6   2   5   69.29    4.00
  -6   2  -5   64.99    3.60
   6   2   5   68.69    4.40
   6  -2  -5   71.59    5.20
   6   2   5   60.99    3.20
  -6   2  -5   70.39    4.90
  -6   2  -5   65.19    3.10
   6   2   5   74.69    4.30
  -6  -2   5   71.09    3.80
  -7  -2  -5  201.98    9.70
  -7  -2  -5  202.18    7.40
  -7  -2  -5  210.38    8.30
  -7  -2  -5  204.48    7.60
  -7   2  -5  201.48    9.80
   7   2   5  213.88    7.50
  -7  -2   5  197.58    8.30
  -7   2  -5  199.98    7.50
   7  -2  -5  217.08   10.30
  -7   2  -5  200.88    8.20
   7   2   5  179.78    9.80
  -8  -2  -5  221.68    8.00
  -8  -2  -5  223.48    8.60
  -8  -2  -5  224.48    7.80
   8   2   5  220.78    7.50
   8   2   5  220.58    7.80
  -8   2  -5  215.58    7.90
  -8   2  -5  208.68    8.40
  -8  -2   5  203.48    8.60
  -9  -2  -5   31.30    1.70
  -9  -2  -5   29.50    1.50
  -9  -2  -5   27.80    2.00
  -9   2  -5   29.70    1.70
  -9   2  -5   28.30    2.00
   9   2   5   27.90    1.40
  -9  -2   5   26.40    2.00
   9   2   5   25.20    1.50
   0  -3   5 4559.94  146.89
   0   3  -5 4772.52  147.59
   0  -3  -5 4697.53  148.19
   0   3  -5 4656.03  146.79
   0   3   5 4252.27  147.29
   0   3  -5 4913.91  147.19
   1  -3   5 1450.25   47.10
  -1   3   5 1402.06   47.20
   1   3  -5 1471.75   47.30
   1   3  -5 1438.36   47.80
  -1  -3  -5 1408.76   48.20
   1   3  -5 1470.75   47.20
   1   3   5 1497.25   47.40
  -1   3  -5 1442.56   47.00
  -1   3  -5 1531.15   48.10
  -1   3  -5 1432.86   47.40
  -1  -3   5 1443.96   47.30
   1   3   5 1506.25   48.00
   1  -3  -5 1502.45   48.60
   2   3  -5  664.83   23.30
   2   3  -5  698.83   23.40
   2   3  -5  701.53   23.80
  -2   3   5  711.93   23.60
  -2  -3  -5  671.73   24.40
  -2  -3   5  690.13   23.50
   2  -3  -5  766.42   25.00
  -2   3  -5  692.43   23.50
   2   3   5  700.23   24.20
  -2   3  -5  687.93   24.10
   2   3   5  693.23   23.70
  -3  -3  -5  464.35   17.10
  -3   3   5  436.86   16.20
   3   3   5  445.76   16.30
   3  -3  -5  421.26   17.20
  -3   3  -5  466.65   16.60
  -3  -3   5  466.75   16.10
  -3   3  -5  462.35   16.00
   3   3   5  488.75   17.00
   4  -3   5   65.79    3.60
  -4  -3  -5   54.59    4.00
  -4   3   5   63.19    3.60
   4  -3   5   57.29    3.50
   4  -3   5   61.19    3.80
  -4   3  -5   59.09    3.30
   4   3   5   60.59    3.70
   4   3   5   59.09    3.90
  -4  -3   5   62.49    3.50
  -4   3  -5   57.99    3.70
   4  -3  -5   61.49    4.40
  -5  -3  -5  371.76   15.10
  -5   3   5  396.56   14.30
   5   3   5  359.56   14.50
  -5  -3   5  370.76   13.80
   5   3   5  370.96   14.20
   5  -3  -5  421.06   16.10
  -5   3  -5  360.96   14.90
  -6  -3  -5   30.90    2.20
  -6  -3  -5   28.40    1.90
  -6  -3  -5   28.60    1.70
  -6   3   5   31.50    2.70
  -6  -3  -5   27.30    2.20
  -6  -3  -5   29.70    3.10
  -6   3   5   26.30    1.70
   6   3   5   31.40    2.80
   6   3   5   28.30    1.80
  -6   3  -5   28.50    3.10
   6   3   5   29.10    1.60
   6  -3  -5   28.50    3.40
  -6  -3   5   27.40    2.30
  -6   3  -5   25.90    2.10
   6   3   5   30.20    3.00
  -7  -3  -5  313.27   13.30
  -7  -3  -5  323.07   11.80
  -7   3   5  316.27   11.00
  -7  -3  -5  317.97   11.10
  -7  -3  -5  315.97   10.90
  -7   3   5  300.07   12.00
  -7  -3  -5  316.97   11.20
  -7  -3   5  316.47   11.90
   7  -3  -5  323.27   14.00
  -7   3  -5  303.97   13.40
  -7   3  -5  316.57   11.70
   7   3   5  332.07   11.10
  -7   3  -5  317.87   11.00
   7   3   5  324.57   10.70
  -8  -3  -5   86.29    4.20
  -8  -3  -5   87.09    3.60
  -8  -3  -5   91.89    3.80
   8   3   5   89.99    3.70
   8   3   5   85.79    3.40
  -8   3  -5   90.09    4.20
  -8   3  -5   89.19    3.70
  -8  -3   5   82.19    4.40
  -9  -3  -5  147.59    5.30
  -9  -3  -5  144.09    5.20
  -9  -3  -5  143.09    5.70
   9   3   5  140.89    5.10
  -9  -3   5  141.39    5.80
   9   3   5  148.79    5.20
  -9   3  -5  141.39    5.30
   9   3   5  143.49    4.90
   0   4   5 1366.46   43.60
   0  -4  -5 1190.48   44.10
   0   4  -5 1347.17   43.90
   0   4  -5 1322.97   43.30
   0   4  -5 1326.27   43.00
   0  -4   5 1385.76   43.20
   1   4  -5    9.00    1.40
  -1  -4  -5   10.80    1.60
   1  -4   5    9.00    1.30
   1   4  -5    9.00    1.10
  -1   4   5    7.00    1.20
   1   4  -5    6.00    1.30
  -1  -4   5    9.90    1.50
   1   4   5    9.90    1.50
   1  -4  -5    8.50    1.70
   1   4   5    7.80    1.50
  -1   4  -5    8.30    1.00
  -1   4  -5   10.00    1.60
  -2   4   5  922.71   31.80
   2   4  -5  954.20   31.80
  -2  -4  -5  925.91   32.80
   2   4  -5  907.91   31.80
   2   4  -5  949.11   32.40
  -2  -4   5  917.71   31.80
   2  -4  -5 1053.89   33.60
  -2   4  -5  966.00   32.60
  -2   4  -5  946.51   32.00
   2   4   5  957.20   32.10
   2   4   5 1056.19   32.90
  -3   4   5  234.88    9.20
   3   4  -5  239.58    9.10
  -3  -4  -5  253.47   10.30
   3   4   5  232.18    9.80
   3  -4  -5  220.18   10.30
  -3  -4   5  227.68    9.10
  -3   4  -5  218.48    9.60
   3   4   5  241.28    9.40
  -3   4  -5  225.38    9.10
   4  -4   5   16.00    2.00
  -4   4   5   16.30    1.90
  -4  -4  -5   14.20    2.10
  -4   4  -5   13.20    1.50
  -4  -4   5   12.90    1.70
  -4   4  -5   15.20    1.90
   4  -4  -5   13.40    2.40
   4   4   5   15.70    2.20
   4   4   5   13.80    2.10
  -5   4   5  977.90   31.70
  -5  -4  -5  894.51   32.20
  -5  -4  -5 1032.40   32.30
  -5  -4  -5  960.10   31.70
  -5  -4  -5 1018.40   34.20
  -5   4   5  997.60   33.10
   5   4   5  942.81   33.70
  -5  -4   5  931.41   32.60
   5   4   5  966.00   33.30
  -5  -4   5 1007.80   32.70
   5   4   5  995.60   31.30
   5  -4  -5  954.60   34.80
  -6  -4  -5  423.86   14.40
  -6  -4  -5  412.26   14.10
  -6   4   5  420.56   15.40
  -6  -4  -5  420.56   14.00
  -6   4   5  410.26   14.00
  -6  -4   5  419.56   14.90
   6   4   5  404.86   14.00
   6   4   5  427.06   15.60
   6  -4  -5  390.96   17.00
   6   4   5  418.26   16.10
   6   4   5  384.86   13.60
  -7   4   5    5.70    1.30
  -7   4   5    4.90    0.80
  -7  -4  -5    5.70    1.00
  -7  -4  -5    5.00    0.80
  -7  -4  -5    5.10    0.80
   7   4   5    6.70    1.00
   7  -4  -5    4.60    1.60
   7   4   5    5.90    0.90
  -7  -4   5    5.50    1.20
   7   4   5    6.40    1.10
   7   4   5    5.90    0.70
  -8  -4  -5   83.39    3.50
  -8   4   5   84.59    3.40
  -8  -4  -5   78.89    3.30
   8   4   5   79.39    3.40
  -8  -4   5   89.89    4.30
   8   4   5   78.29    3.30
   8   4   5   73.89    3.00
  -9   4   5   47.80    2.00
  -9  -4  -5   46.30    2.00
   9   4   5   44.20    1.90
  -9  -4   5   39.20    2.30
   9   4   5   46.60    2.00
   0   5  -5  436.26   15.00
   0  -5   5  431.46   15.10
   0   5  -5  416.86   15.30
   0   5  -5  426.76   15.90
   0  -5  -5  402.76   16.10
  -1  -5  -5  267.17   11.30
  -1   5   5  271.17   10.10
   1   5  -5  275.37   11.10
   1   5  -5  266.37   10.20
   1   5  -5  271.37   10.60
   1  -5  -5  270.07   11.50
   1   5   5  274.77   11.10
  -1   5  -5  264.57   11.00
  -1   5  -5  268.37   10.10
  -1  -5   5  287.87   10.50
  -1   5  -5  273.07   10.60
  -2  -5  -5  261.97   10.90
   2   5  -5  249.08    9.80
  -2   5   5  267.27    9.90
   2   5  -5  268.77   10.20
   2   5  -5  252.57   10.50
  -2   5  -5  241.68    9.60
  -2   5  -5  248.98   10.60
  -2   5  -5  270.67   10.10
   2   5   5  253.47   10.70
   2  -5  -5  257.37   11.20
   2   5   5  262.97   10.20
  -2  -5   5  247.18    9.90
   3   5  -5  489.85   18.30
   3   5  -5  494.35   17.70
  -3   5   5  545.55   18.10
   3   5  -5  505.55   17.90
  -3  -5  -5  486.45   18.70
   3  -5  -5  464.25   19.20
  -3   5  -5  498.55   17.80
   3   5   5  509.45   18.20
  -3  -5   5  519.55   17.90
  -3   5  -5  509.15   18.60
  -4   5   5   33.60    2.80
   4   5   5   36.60    3.40
  -4  -5   5   33.50    2.70
   4  -5  -5   32.60    3.50
   4   5   5   36.90    2.60
  -4  -5   5   31.90    2.10
   4   5   5   44.90    3.20
   4  -5  -5   35.90    1.80
  -5  -5  -5  318.07   11.30
  -5   5   5  321.37   11.00
  -5   5   5  312.47   11.20
  -5   5   5  331.07   12.60
  -5  -5  -5  317.57   11.60
   5  -5  -5  332.77   14.20
   5   5   5  326.07   11.20
  -5  -5   5  335.27   12.50
   5   5   5  346.97   11.30
  -5  -5   5  318.37   11.90
   5   5   5  309.47   12.60
   5   5   5  295.17   11.20
   5   5   5  310.37   13.20
   5  -5  -5  329.27   10.80
  -6  -5  -5  913.41   30.20
  -6   5   5  909.91   31.50
  -6  -5  -5  924.81   30.40
  -6   5   5  908.01   30.10
  -6   5   5  962.70   29.90
   6   5   5  955.20   30.10
  -6  -5   5  920.61   30.90
   6  -5  -5  881.31   33.30
   6   5   5  952.90   30.20
   6   5   5  904.71   30.00
  -7  -5  -5   27.80    1.90
  -7   5   5   27.80    3.40
  -7  -5  -5   27.80    1.70
  -7   5   5   30.30    1.60
  -7   5   5   28.30    1.70
   7   5   5   26.90    1.70
   7   5   5   26.30    1.60
  -7  -5   5   27.30    2.20
   7   5   5   29.60    1.80
  -8  -5  -5  324.07   10.90
  -8   5   5  303.17   10.90
  -8  -5  -5  332.87   10.90
   8   5   5  325.47   10.90
   8   5   5  319.97   10.80
   8   5   5  329.87   10.90
   0   6  -5   77.89    4.20
   0   6  -5   82.49    4.90
   0  -6   5   83.99    4.40
   0   6  -5   79.49    4.40
   0  -6  -5   84.69    5.10
   0   6   5   79.09    3.40
   1   6  -5  195.58    8.30
  -1   6   5  187.98    7.80
  -1   6   5  186.08    6.90
   1   6  -5  198.98    8.00
   1   6  -5  200.78    8.90
  -1   6  -5  195.98    7.90
   1   6   5  177.98    6.90
   1   6   5  198.28    8.70
   1  -6  -5  201.48    9.20
  -1  -6   5  184.78    8.00
  -1   6  -5  186.08    8.80
  -1   6  -5  191.38    8.20
   2   6  -5    5.30    1.50
   2   6  -5    3.80    1.20
   2   6  -5    4.20    1.10
  -2   6   5    2.90    0.70
  -2   6   5    5.60    1.20
  -2   6  -5    3.70    1.30
  -2   6  -5    7.30    1.40
   2   6   5    3.10    1.20
   2   6   5    4.40    0.80
  -2   6  -5    4.30    1.40
   2  -6  -5    3.80    1.40
   2   6   5    3.30    1.30
  -2  -6   5    3.20    1.10
  -3  -6  -5  313.17   10.60
   3   6  -5  285.87   11.20
  -3   6   5  243.58    9.90
  -3  -6  -5  278.67    9.90
  -3   6   5  274.07    9.70
  -3   6   5  282.57    9.90
  -3  -6  -5  274.57   10.00
   3   6  -5  284.07   10.80
  -3   6   5  288.17   11.10
   3   6  -5  280.77   11.60
   3   6  -5  266.17   11.40
  -3   6  -5  264.87   11.60
  -3   6  -5  273.87   10.90
   3   6   5  268.47    9.80
   3   6   5  269.87   11.80
  -3  -6   5  295.07   11.10
  -3  -6   5  275.37    9.50
   3  -6  -5  276.07    9.40
   3   6   5  285.67    9.90
   3  -6  -5  295.97   12.50
   3   6   5  286.17    9.90
   3   6   5  288.97   11.30
  -4   6   5  933.51   29.70
   4   6  -5  904.31   31.00
  -4  -6  -5  897.01   29.70
  -4   6   5  949.01   31.30
  -4  -6  -5  928.71   30.00
  -4  -6  -5  902.61   29.80
  -4   6   5  897.81   29.50
  -4   6   5  907.91   29.60
   4   6   5  950.40   31.40
   4   6   5  918.21   29.70
   4  -6  -5  893.51   32.70
   4   6   5  887.81   29.60
  -4  -6   5  875.41   30.70
   4  -6  -5  903.81   29.20
   4   6   5  897.31   29.70
  -4  -6   5  875.11   30.20
   4   6   5  905.51   32.00
  -4  -6   5  936.61   29.20
  -5   6   5  684.83   22.00
  -5  -6  -5  658.43   22.30
  -5   6   5  661.23   23.70
  -5   6   5  666.63   22.20
  -5   6   5  672.83   22.10
  -5  -6  -5  665.03   22.50
   5   6   5  718.33   22.30
   5   6   5  691.73   22.30
   5   6   5  668.63   22.10
  -5  -6   5  646.34   22.80
   5  -6  -5  650.33   25.10
   5  -6  -5  663.93   21.70
  -6   6   5  361.56   12.40
  -6   6   5  371.06   12.60
  -6   6   5  370.76   12.40
  -6  -6  -5  353.16   12.50
  -6  -6  -5  366.26   12.80
  -6   6   5  360.86   13.80
  -6  -6   5  353.86   13.20
   6   6   5  389.26   12.60
   6   6   5  356.66   12.60
   6   6   5  370.06   12.50
  -7  -6  -5   15.50    1.40
  -7   6   5   17.90    1.20
  -7   6   5   16.70    1.20
  -7   6   5   18.20    1.30
  -7  -6  -5   15.70    1.20
   7   6   5   15.60    1.20
  -7  -6   5   15.70    1.70
   7   6   5   16.00    1.30
   7   6   5   22.50    1.40
  -8   6   5   29.50    1.40
  -8   6   5   28.40    1.50
  -8  -6  -5   27.20    1.50
  -8  -6   5   28.30    1.80
   8   6   5   26.10    1.40
   0   7   5  235.98    8.50
   0   7  -5  229.08    8.70
   0  -7   5  243.08    9.70
   0   7  -5  229.18    9.80
   0  -7  -5  229.28    8.00
   0   7  -5  235.78    9.50
   0   7   5  236.88    8.50
   0   7  -5  246.08    8.60
   0   7   5  238.78    8.40
   0   7  -5  237.48   10.50
   0  -7  -5  235.08    8.50
   0   7   5  235.18    8.60
   1   7  -5  115.09    5.50
   1   7  -5  106.69    6.10
  -1  -7  -5  114.69    4.60
   1   7  -5  112.49    4.60
  -1   7   5  110.89    4.50
  -1   7   5  105.39    4.50
   1   7  -5  116.29    4.80
   1   7  -5  102.09    5.60
  -1   7   5  107.69    4.40
  -1   7  -5  114.29    5.40
  -1   7  -5  109.59    6.20
   1   7   5  104.69    4.50
   1   7   5  110.99    4.50
  -1  -7   5  115.89    5.60
  -1   7  -5  113.29    4.60
   1   7   5   99.39    7.10
   1  -7  -5  114.89    4.50
  -1   7  -5  109.39    5.70
   1  -7  -5  109.69    4.10
   1   7   5  113.29    4.50
  -1   7  -5  112.49    4.70
  -2   7   5  693.53   22.90
  -2   7   5  726.33   24.20
   2   7  -5  690.93   25.20
  -2  -7  -5  693.63   23.00
   2   7  -5  695.03   24.60
   2   7  -5  734.63   24.20
   2   7  -5  671.53   23.20
  -2   7   5  681.23   23.00
  -2   7   5  698.73   22.90
   2   7  -5  691.93   22.90
  -2  -7  -5  706.43   23.30
  -2   7  -5  680.33   23.00
  -2  -7   5  711.73   24.30
  -2  -7   5  669.43   22.60
   2   7   5  675.63   23.00
   2   7   5  705.03   23.00
  -2   7  -5  696.93   24.00
   2  -7  -5  705.53   22.60
  -2   7  -5  686.03   24.40
   2   7   5  704.63   23.00
  -2   7  -5  679.13   23.10
  -2   7  -5  678.73   25.20
   2   7   5  744.23   25.60
   3   7  -5  387.86   14.10
   3   7  -5  375.46   14.40
   3   7  -5  373.06   14.90
  -3   7   5  381.46   13.10
  -3   7   5  392.16   12.90
   3   7  -5  380.96   13.10
  -3  -7  -5  383.06   13.10
  -3   7   5  400.46   14.40
  -3   7   5  392.96   13.00
  -3  -7  -5  390.86   13.30
   3   7   5  389.26   13.00
   3  -7  -5  389.86   12.60
  -3   7  -5  374.76   13.00
  -3  -7   5  378.36   14.20
   3   7   5  330.97   14.90
   3   7   5  377.76   13.00
   3   7   5  353.16   14.40
   3   7   5  385.86   13.00
  -3  -7   5  388.66   12.60
   3  -7  -5  334.87   15.20
  -4  -7  -5   62.59    3.00
  -4   7   5   58.99    2.80
   4   7  -5   62.59    3.10
  -4   7   5   56.39    2.90
  -4   7   5   63.79    3.00
  -4   7   5   63.89    4.00
  -4  -7  -5   61.49    3.30
   4   7   5   60.19    2.90
   4  -7  -5   65.09    2.60
  -4  -7   5   62.89    3.80
   4   7   5   62.79    3.00
   4   7   5   63.59    3.00
   4  -7  -5   70.09    5.00
  -4  -7   5   64.29    2.60
  -5   7   5   42.70    2.20
  -5   7   5   41.70    3.10
  -5   7   5   47.00    2.30
  -5   7   5   45.20    2.40
  -5  -7  -5   44.80    2.60
   5  -7  -5   43.50    2.00
   5   7   5   46.30    2.40
   5   7   5   44.50    2.30
   5   7   5   44.70    2.40
  -6   7   5  177.98    6.60
  -6   7   5  180.38    6.50
  -6  -7  -5  180.98    6.80
  -6   7   5  184.48    6.60
   6   7   5  183.98    6.70
   6   7   5  182.78    6.70
  -7   7   5  171.08    6.00
  -7   7   5  177.08    5.90
  -7   7   5  160.18    6.00
  -7  -7  -5  174.18    6.20
   7   7   5  160.28    6.00
   7   7   5  176.08    6.10
   0   8  -5   65.89    4.30
   0  -8  -5   70.49    2.90
   0  -8   5   75.19    4.30
   0   8   5   75.59    3.30
   0   8  -5   76.29    3.60
   0   8  -5   76.69    3.50
   0   8   5   76.29    3.40
   0   8  -5   74.19    4.20
   0  -8  -5   73.39    3.30
   0   8   5   71.39    3.40
   1  -8   5  131.49    6.20
   1   8  -5  127.89    6.10
  -1  -8  -5  135.59    5.30
   1   8  -5  139.09    5.50
   1   8  -5  127.89    6.80
  -1   8   5  126.69    5.10
  -1   8   5  135.19    5.20
  -1   8   5  136.29    5.10
   1   8  -5  134.89    5.20
   1  -8  -5  129.89    5.10
  -1  -8   5  128.89    6.30
   1  -8  -5  130.29    4.70
  -1   8  -5  119.19    6.80
   1   8   5  132.29    5.10
  -1   8  -5  128.79    6.10
   1   8   5  128.29    5.20
   1   8   5  135.19    5.20
  -1  -8   5  127.89    4.80
  -1   8  -5  121.69    5.30
  -1   8  -5  130.69    5.30
   2   8  -5   67.79    3.30
  -2   8   5   70.29    3.10
  -2  -8  -5   66.99    3.20
   2   8  -5   66.89    3.90
   2   8  -5   65.89    3.10
  -2   8   5   66.79    3.10
  -2   8   5   68.59    3.10
  -2   8   5   69.49    3.90
   2  -8  -5   65.99    2.70
  -2   8  -5   63.69    3.10
   2   8   5   67.09    3.10
  -2  -8   5   61.49    3.90
  -2   8  -5   64.89    3.30
  -2  -8   5   66.29    2.80
   2   8   5   62.19    3.10
   2   8   5   66.49    3.10
  -2   8  -5   65.79    3.80
  -3   8   5  165.98    6.20
  -3  -8  -5  157.58    6.20
  -3   8   5  172.08    6.20
   3   8  -5  161.98    6.30
  -3   8   5  161.98    7.30
  -3  -8  -5  163.68    6.40
  -3   8   5  171.48    6.30
   3   8   5  172.78    6.30
  -3  -8   5  168.08    5.90
   3   8   5  165.88    6.30
   3  -8  -5  162.38    5.80
  -3  -8   5  157.48    7.20
  -3   8  -5  159.48    6.20
   4   8  -5   44.50    2.40
  -4   8   5   44.10    2.20
  -4   8   5   45.00    2.30
  -4   8   5   44.50    2.30
  -4   8   5   44.30    3.20
  -4  -8  -5   40.10    2.20
  -4  -8  -5   45.20    2.60
   4   8   5   44.10    2.30
  -4  -8   5   43.20    1.90
   4   8   5   46.30    2.30
   4  -8  -5   42.70    2.00
  -5   8   5  247.58    8.50
  -5   8   5  242.48    8.60
  -5   8   5  243.08    8.50
  -5  -8  -5  233.28    8.50
  -5  -8  -5  237.08    8.70
   5   8  -5  278.07    8.90
  -5  -8   5  231.18    8.60
   5   8   5  242.48    8.60
   5   8   5  246.28    8.60
  -6   8   5   62.39    2.70
  -6   8   5   59.49    2.50
  -6  -8  -5   59.99    2.80
  -6   8   5   63.69    2.60
   6   8   5   62.69    2.70
   6   8   5   60.79    2.60
   0  -9   5  245.18    8.50
   0  -9   5  212.18    9.20
   0   9   5  231.08    8.10
   0   9  -5  220.68    9.10
   0   9   5  221.68    8.10
   0   9  -5  228.48    8.40
   0  -9  -5  229.28    8.20
   0   9   5  230.48    8.20
   0   9  -5  230.18    8.30
   1   9  -5   49.99    2.50
  -1   9   5   53.09    2.40
  -1   9   5   44.30    2.40
  -1  -9  -5   47.90    2.50
   1   9  -5   47.10    2.60
   1  -9   5   43.50    3.10
   1   9  -5   47.90    3.20
  -1   9   5   48.00    2.40
  -1   9  -5   49.80    2.60
   1   9   5   51.09    2.50
  -1  -9   5   46.00    3.20
   1  -9  -5   49.99    2.00
  -1   9  -5   44.50    3.10
  -1  -9   5   49.30    2.20
   1   9   5   49.50    2.40
  -1   9  -5   49.90    2.50
   1  -9  -5   48.50    2.40
  -2   9   5  366.66   12.70
  -2   9   5  381.06   12.70
   2   9  -5  384.06   13.00
  -2  -9  -5  397.66   12.90
  -2   9   5  366.96   12.70
   2   9  -5  385.96   12.80
   2  -9  -5  362.26   12.30
  -2  -9   5  378.06   12.40
  -2   9  -5  354.56   12.90
  -2   9  -5  361.86   12.80
   2   9   5  371.36   12.80
   2   9   5  383.36   12.80
   3   9  -5  158.88    5.90
   3   9  -5  164.58    6.20
  -3  -9  -5  157.88    6.10
  -3   9   5  163.48    6.00
  -3  -9  -5  158.68    6.00
  -3   9   5  160.68    5.90
  -3   9   5  164.08    6.00
   3  -9  -5  164.78    5.60
  -3  -9   5  161.58    5.60
   3   9   5  166.88    6.10
   3   9   5  160.08    6.00
  -3   9  -5  157.18    5.90
  -4   9   5   29.40    1.60
  -4   9   5   29.90    1.70
  -4  -9  -5   29.00    1.70
   4   9  -5   31.80    1.80
  -4   9   5   26.50    1.60
  -4  -9  -5   28.90    1.80
   4  -9  -5   27.30    1.40
   4   9   5   29.10    1.70
  -4  -9   5   27.10    1.80
   4   9   5   32.40    1.70
  -5  -9  -5    3.80    0.60
  -5   9   5    5.60    0.70
  -5   9   5    4.60    0.60
   5   9  -5    5.40    0.70
  -5  -9  -5    5.40    0.80
  -5  -9   5    4.30    0.70
   5   9   5    5.90    0.70
   5   9   5    5.00    0.70
   0 -10  -5   62.89    2.80
   0  10  -5   68.09    2.90
   0  10   5   66.99    2.90
   0  10   5   63.79    2.80
   0 -10   5   66.09    2.60
   0  10  -5   65.59    3.00
  -1  10   5   30.50    1.70
  -1 -10  -5   31.70    1.80
   1  10  -5   30.40    1.90
  -1  10   5   31.60    1.70
   1  10  -5   31.40    1.80
   1  10   5   28.50    1.70
  -1 -10   5   33.30    1.50
  -1  10  -5   29.00    1.80
   1  10   5   33.00    1.70
  -1  10  -5   33.20    1.80
   2  10  -5   22.60    1.40
   2  10  -5   21.30    1.50
  -2  10   5   22.20    1.30
  -2 -10  -5   21.50    1.40
  -2  10   5   21.30    1.30
  -2 -10   5   20.30    1.10
  -2 -10   5   21.60    1.50
   2 -10  -5   20.80    1.00
   2  10   5   19.80    1.30
   2  10   5   19.80    1.30
  -2  10  -5   20.00    1.30
   3  10  -5    2.30    0.60
  -3  10   5    3.30    0.60
  -3  10   5    2.00    0.50
  -3 -10  -5    3.10    0.60
   3  10  -5    3.90    0.60
  -3  10   5    1.90    0.50
   3  10   5    3.20    0.60
  -3 -10   5    1.70    0.60
  -3 -10   5    3.10    0.40
   3  10   5    2.70    0.50
  -4 -10  -5   40.00    1.90
  -4  10   5   38.70    1.70
   4  10  -5   40.30    1.90
  -4 -10   5   40.90    1.90
   4  10   5   38.30    1.80
   0   0  -6  742.93   26.10
   0   0   6  773.82   25.10
   0   0  -6  774.82   25.70
   0   0   6  732.03   25.60
   0   0  -6  760.62   25.10
  -1   0   6  159.98    6.80
   1   0   6  166.58    6.80
  -1   0  -6  166.88    7.10
  -1   0  -6  168.68    6.60
   1   0   6  174.38    7.20
   1   0  -6  166.48    6.80
   1   0  -6  174.38    7.50
  -1   0   6  165.78    6.60
  -1   0  -6  164.18    7.40
  -2   0  -6   13.70    1.70
   2   0   6   14.40    1.60
   2   0   6   14.10    1.70
  -2   0  -6   12.80    1.70
   2   0  -6   15.80    1.90
  -2   0   6   15.20    1.50
  -2   0  -6   13.10    1.40
   3   0   6   20.80    2.10
  -3   0  -6   19.20    2.10
  -3   0   6   24.90    2.00
  -3   0  -6   20.40    2.30
  -3   0  -6   20.60    1.80
   3   0   6   19.80    1.90
  -4   0  -6    6.50    1.30
  -4   0  -6    7.10    1.70
   4   0   6    6.40    1.40
   4   0   6    4.70    1.40
  -4   0   6    4.60    1.10
   5   0   6   10.70    2.00
  -5   0   6   10.20    1.70
  -5   0  -6    6.60    1.70
   5   0   6    8.90    1.90
  -6   0  -6   90.69    4.50
  -6   0   6   89.69    4.70
  -6   0  -6   84.49    3.80
  -6   0  -6   88.09    4.00
   6   0   6   87.39    4.90
  -6   0  -6   91.39    5.80
  -7   0  -6    0.40    0.90
  -7   0  -6    0.90    0.60
  -7   0  -6    0.50    0.70
  -8   0  -6  521.25   17.40
  -8   0  -6  516.25   18.00
   9   0   6   91.49    3.30
  -9   0  -6   87.09    4.00
  -9   0  -6   88.19    3.60
   0  -1  -6  534.45   19.00
   0   1  -6  551.34   19.10
   0   1   6  551.44   19.00
   0  -1  -6  533.65   18.40
   0  -1  -6  565.94   19.70
   0   1  -6  562.54   18.60
   0  -1   6  550.34   18.50
   0   1   6  517.15   18.50
  -1   1   6  542.75   18.00
   1  -1   6  523.95   18.60
   1   1  -6  539.05   18.40
  -1  -1  -6  505.35   19.00
   1   1  -6  514.25   17.80
  -1  -1  -6  522.55   18.00
  -1  -1   6  528.25   18.00
  -1   1  -6  522.45   18.00
  -1   1  -6  557.94   18.70
   1  -1  -6  512.85   19.10
   1   1   6  526.05   18.60
   1   1   6  531.85   18.20
  -1   1  -6  525.45   18.70
  -2  -1  -6  481.95   16.50
  -2   1   6  486.15   16.50
   2  -1   6  467.55   17.00
  -2  -1  -6  458.35   17.40
   2   1   6  473.45   17.10
   2  -1  -6  456.85   17.50
  -2   1  -6  462.55   17.20
  -2  -1   6  478.35   16.50
  -2   1  -6  476.25   16.50
  -2   1  -6  507.05   17.30
   2   1   6  467.85   16.60
   3  -1   6  305.37   11.00
   3  -1   6  291.87   11.40
  -3  -1  -6  285.47   11.80
  -3   1   6  296.57   10.90
   3   1   6  292.97   11.00
  -3  -1   6  276.07   10.70
  -3   1  -6  294.37   10.80
  -3   1  -6  281.67   11.30
   3   1   6  292.97   11.40
  -3   1  -6  276.07   11.60
   3  -1  -6  274.47   11.80
  -4  -1  -6  162.88    7.90
   4  -1   6  165.78    7.40
  -4   1   6  173.48    7.00
   4  -1   6  158.38    7.00
  -4   1  -6  156.78    7.40
  -4  -1   6  156.18    6.80
   4   1   6  163.18    7.10
  -4   1  -6  157.38    7.70
   4   1   6  158.38    7.40
   4  -1  -6  154.48    7.80
  -4   1  -6  158.18    6.80
   4   1   6  142.49    9.50
  -5   1   6   46.90    3.20
  -5  -1  -6   42.10    3.70
   5  -1   6   47.00    3.50
   5  -1   6   45.60    3.30
  -5  -1   6   45.10    3.10
   5  -1  -6   43.50    3.80
   5   1   6   47.40    3.80
   5   1   6   47.80    3.40
  -5   1  -6   48.90    3.90
  -6  -1  -6   92.09    4.10
  -6  -1  -6   94.29    6.00
  -6   1   6  100.99    5.10
  -6  -1  -6  100.39    4.70
  -6  -1  -6   95.19    4.20
  -6   1  -6  103.89    6.10
  -6  -1   6   86.89    4.50
  -6   1  -6   93.29    4.00
  -6   1  -6   94.49    4.60
  -6  -1   6   91.69    4.90
  -7  -1  -6  327.37   11.20
  -7   1   6  283.57   11.90
  -7  -1  -6  324.47   11.90
  -7  -1  -6  314.97   13.50
  -7   1  -6  312.47   13.50
  -7  -1   6  328.67   11.90
  -7   1  -6  321.87   11.80
  -7   1  -6  325.67   11.10
  -8  -1  -6  212.08    7.50
  -8  -1  -6  219.38    8.10
  -8  -1   6  191.88    8.10
  -8   1  -6  201.78    7.40
  -8   1  -6  205.18    8.10
   8   1   6  202.88    7.10
  -9  -1  -6   11.20    1.20
  -9  -1  -6   10.50    0.90
   9  -1   6   12.20    0.80
  -9   1  -6    7.00    1.10
  -9   1  -6    9.20    0.90
   9   1   6    8.20    0.70
  -9  -1   6   10.20    1.10
   0   2   6 4419.46  148.29
   0  -2  -6 4791.52  149.29
   0  -2   6 4593.14  147.79
   0   2  -6 4776.82  147.99
   0   2  -6 4755.62  148.59
  -1  -2  -6  156.18    7.30
   1   2  -6  157.08    6.70
   1   2  -6  146.09    6.20
  -1   2   6  152.18    6.20
   1   2   6  158.78    6.50
  -1  -2   6  166.68    6.50
  -1   2  -6  154.68    6.90
  -1   2  -6  153.08    6.40
   1   2   6  164.78    7.00
   1  -2  -6  147.89    7.30
   2  -2   6  595.84   20.20
  -2   2   6  565.74   19.50
  -2  -2  -6  581.64   20.70
  -2   2  -6  578.04   19.60
   2  -2  -6  535.15   20.70
   2   2   6  577.04   19.70
  -2  -2   6  564.44   19.50
   2   2   6  517.55   20.00
  -2   2  -6  587.94   20.20
  -3  -2  -6  208.38    9.20
  -3   2   6  225.08    8.20
   3  -2   6  198.18    8.50
   3  -2  -6  200.78    9.20
  -3   2  -6  195.78    8.50
  -3   2  -6  191.68    7.90
  -3  -2   6  199.38    8.10
   3   2   6  191.78    8.70
  -3   2  -6  180.38    8.50
   3   2   6  188.18    8.10
   4  -2   6    4.00    1.30
  -4  -2  -6    3.30    1.30
  -4   2   6    3.20    1.10
   4  -2   6    2.80    1.30
   4  -2  -6    2.80    1.20
   4   2   6    5.40    1.60
   4   2   6    4.50    2.10
   4   2   6    5.60    1.50
  -4   2  -6    3.10    1.20
  -4   2  -6    3.60    1.20
  -4   2  -6    3.50    1.10
  -4  -2   6    2.90    1.00
  -5  -2  -6  549.45   20.20
   5  -2   6  519.15   19.10
  -5   2   6  539.05   18.90
   5  -2   6  490.35   18.50
   5  -2  -6  528.15   20.30
   5   2   6  537.75   19.10
   5   2   6  527.95   19.50
  -5  -2   6  502.15   18.40
  -5   2  -6  510.55   18.50
  -5   2  -6  515.15   19.80
  -6  -2  -6  112.59    4.70
  -6  -2  -6  108.19    4.80
  -6  -2  -6  105.39    5.10
  -6   2   6  121.19    5.70
  -6  -2  -6  118.09    6.70
  -6  -2   6  109.89    5.20
  -6  -2   6  112.99    5.50
   6   2   6   98.59    5.90
   6   2   6  117.79    4.30
   6   2   6  112.89    5.80
  -6   2  -6  112.49    5.20
   6  -2  -6  112.99    6.80
  -6   2  -6  110.89    6.50
  -7  -2  -6  108.39    5.00
  -7  -2  -6  107.39    4.50
  -7  -2  -6  111.09    4.50
  -7   2   6   96.69    5.20
  -7  -2  -6  105.89    6.30
  -7  -2  -6  106.49    4.40
   7   2   6  109.19    4.10
   7   2   6  103.79    4.30
  -7   2  -6  110.39    5.10
  -7   2  -6  107.79    4.40
  -7  -2   6  106.29    5.10
  -7   2  -6  103.69    6.30
   7  -2  -6  107.99    6.50
  -8  -2  -6  271.17    9.60
  -8  -2  -6  284.57    9.90
  -8  -2  -6  280.17   10.40
  -8   2  -6  286.97   10.50
  -8  -2   6  275.37   10.50
   8   2   6  283.37    9.70
  -8   2  -6  286.37    9.80
   8   2   6  287.47    9.50
  -9  -2  -6   37.10    1.70
  -9  -2  -6   41.00    1.90
  -9  -2  -6   37.80    2.20
  -9   2  -6   38.40    2.20
  -9  -2   6   31.70    2.10
   9   2   6   40.00    1.70
  -9   2  -6   37.70    1.80
   9   2   6   36.80    1.60
   9   2   6   38.00    1.80
   0   3   6   11.00    1.60
   0  -3  -6   10.40    1.70
   0  -3   6   12.20    1.40
   0   3  -6   11.40    1.30
   0   3  -6   11.30    1.40
   0   3  -6   11.40    1.60
   1   3  -6   44.70    3.10
  -1   3   6   47.90    2.80
   1  -3   6   44.90    2.70
  -1  -3  -6   48.20    3.60
   1   3  -6   53.89    3.00
   1   3   6   46.10    3.30
  -1  -3   6   45.80    2.80
  -1   3  -6   53.29    3.40
  -1   3  -6   46.50    2.60
  -1   3  -6   48.50    3.00
   1   3   6   45.00    2.90
   1  -3  -6   50.29    3.70
   2   3  -6  579.94   21.60
  -2  -3  -6  604.14   22.50
   2   3  -6  610.54   21.20
  -2   3  -6  608.14   22.00
  -2  -3   6  623.44   21.40
   2   3   6  610.34   22.10
   2  -3  -6  676.23   23.10
   2   3   6  654.63   21.70
  -2   3  -6  626.44   21.50
   3  -3   6  263.97   10.70
  -3  -3  -6  251.37   11.10
  -3   3   6  233.68   10.10
   3  -3  -6  265.37   11.50
  -3   3  -6  253.97   10.10
  -3   3  -6  245.98   10.60
  -3  -3   6  261.57   10.10
   3   3   6  284.47   10.50
   3   3   6  281.57   11.10
   4  -3   6 1143.49   37.90
  -4  -3  -6 1144.89   39.20
   4  -3   6 1123.09   38.30
  -4   3   6 1100.59   37.90
  -4  -3   6 1152.18   37.80
   4   3   6 1094.59   38.60
  -4   3  -6 1156.18   37.70
  -4   3  -6 1127.69   38.40
   4  -3  -6 1140.29   39.60
   4   3   6 1142.39   38.20
   5  -3   6  526.25   18.60
  -5   3   6  542.25   18.90
  -5  -3  -6  500.15   17.40
  -5  -3  -6  536.35   20.10
  -5  -3  -6  503.65   17.60
  -5  -3   6  504.95   18.20
   5   3   6  504.15   17.00
  -5   3  -6  523.85   18.50
  -5  -3   6  540.95   18.60
  -5   3  -6  482.75   18.00
   5  -3  -6  526.65   20.40
   5   3   6  539.25   19.00
   5   3   6  514.15   19.40
  -6  -3  -6  363.46   12.80
  -6  -3  -6  361.06   14.90
  -6   3   6  338.17   13.60
  -6  -3  -6  377.86   12.60
  -6  -3  -6  350.56   12.30
  -6  -3   6  357.46   13.30
   6   3   6  368.06   12.10
   6   3   6  365.46   12.40
   6  -3  -6  374.86   15.50
  -6  -3   6  341.07   13.30
   6   3   6  387.36   14.10
  -6   3  -6  354.26   13.10
  -7  -3  -6    9.60    1.20
  -7  -3  -6   16.00    1.30
  -7   3   6    9.50    1.50
  -7  -3  -6   11.60    1.50
  -7  -3  -6   12.30    1.20
  -7  -3   6   11.60    1.60
   7   3   6   15.90    1.00
   7   3   6   12.50    1.20
  -7   3  -6   13.60    1.70
  -8  -3  -6   19.90    1.30
  -8  -3  -6   23.10    1.70
  -8  -3  -6   21.50    1.50
  -8   3  -6   20.30    1.70
   8   3   6   22.40    1.40
  -8  -3   6   19.50    1.90
   8   3   6   20.40    1.20
   8   3   6   21.30    1.40
  -9  -3  -6    3.50    0.60
  -9  -3  -6    3.10    0.70
   9   3   6    4.40    0.50
  -9   3  -6    4.40    0.80
  -9  -3   6    4.80    0.80
   9   3   6    3.90    0.40
   9   3   6    3.60    0.50
   0   4  -6 2447.76   80.09
   0   4  -6 2588.44   81.19
   0  -4   6 2469.65   80.19
   0  -4  -6 2505.95   81.69
   0   4  -6 2474.95   80.39
   1   4  -6  345.27   12.40
  -1  -4  -6  329.77   13.40
   1   4  -6  339.57   12.90
   1   4  -6  316.67   12.00
  -1   4   6  306.17   11.90
   1  -4   6  321.67   12.00
  -1   4  -6  316.37   11.90
  -1  -4   6  321.37   12.20
   1  -4  -6  357.36   13.90
  -1   4  -6  327.47   13.00
   1   4   6  344.87   13.00
  -1   4  -6  337.57   12.40
   2   4  -6  121.69    6.00
  -2   4   6  121.29    5.50
  -2  -4  -6  108.29    6.30
   2   4  -6  113.39    5.40
   2   4   6  119.39    5.70
  -2  -4   6  118.39    5.60
  -2   4  -6  118.69    6.10
   2   4   6  128.09    6.30
   2  -4  -6  122.19    6.70
  -2   4  -6  116.69    5.60
  -3  -4  -6  636.84   24.00
  -3   4   6  697.83   23.10
   3   4   6  685.03   23.20
   3   4   6  648.34   23.70
   3  -4  -6  635.94   24.40
  -3   4  -6  674.23   23.70
  -3  -4   6  644.14   22.80
  -3   4  -6  643.24   22.80
  -4  -4  -6  478.55   15.90
  -4   4   6  501.65   16.90
   4  -4   6  446.96   17.00
  -4  -4  -6  481.35   17.80
   4  -4   6  417.96   16.50
  -4   4  -6  453.65   16.40
  -4   4  -6  450.05   17.20
   4   4   6  444.76   16.10
   4   4   6  466.95   16.90
   4   4   6  418.56   17.20
  -4  -4   6  434.06   14.90
  -4  -4   6  469.25   16.50
   4   4   6  443.36   14.90
   4  -4  -6  443.66   18.20
  -5   4   6 1126.79   36.10
  -5   4   6 1078.79   37.60
  -5  -4  -6 1110.19   36.50
  -5  -4  -6 1120.09   38.80
  -5  -4  -6 1119.79   36.30
   5   4   6 1129.09   35.70
  -5   4  -6 1051.09   36.70
   5   4   6 1163.98   38.50
  -5  -4   6 1082.49   37.30
   5  -4  -6 1139.99   39.60
   5   4   6 1140.19   36.10
   5   4   6 1089.49   36.00
   5   4   6 1094.29   37.80
  -5  -4   6 1173.18   37.10
  -6  -4  -6   14.10    1.60
  -6   4   6   18.10    1.40
  -6  -4  -6   12.00    2.20
  -6  -4  -6   14.80    1.40
  -6   4   6   14.70    1.90
  -6  -4  -6   14.60    1.20
  -6   4  -6   18.40    1.80
   6  -4  -6   12.90    2.60
   6   4   6   18.70    1.40
   6   4   6   14.10    1.10
   6   4   6   15.30    1.30
  -6  -4   6   16.40    1.80
  -7   4   6  131.29    5.30
  -7  -4  -6  140.09    5.50
  -7  -4  -6  145.39    5.50
   7   4   6  140.79    5.30
  -7  -4   6  151.28    6.20
   7   4   6  142.49    5.30
   7   4   6  136.29    5.00
  -8  -4  -6  186.28    6.70
  -8  -4  -6  178.48    6.60
  -8  -4   6  188.68    7.40
   8   4   6  183.78    6.50
   8   4   6  189.48    6.50
   0  -5  -6  237.98   10.80
   0   5  -6  243.98    9.80
   0   5  -6  242.98   10.40
   0  -5   6  250.17    9.60
   0   5  -6  236.88    9.40
   1   5  -6  131.79    6.20
  -1   5   6  141.99    6.30
  -1  -5  -6  140.69    7.20
   1   5  -6  137.09    6.80
   1  -5   6  128.19    5.90
   1   5  -6  127.19    6.00
  -1   5  -6  126.49    5.80
   1   5   6  132.49    6.70
  -1   5  -6  128.59    6.70
  -1  -5   6  133.79    6.10
   1  -5  -6  147.19    7.50
  -1   5  -6  122.49    6.10
  -2  -5  -6  402.16   16.00
   2   5  -6  404.86   15.50
   2   5  -6  399.76   14.70
  -2   5   6  414.46   14.80
   2   5  -6  398.26   14.90
   2   5   6  435.46   15.20
  -2  -5   6  398.86   14.90
  -2   5  -6  405.16   15.80
   2  -5  -6  440.16   16.70
  -2   5  -6  404.66   15.00
   2   5   6  353.96   15.40
  -3  -5  -6  628.04   22.60
  -3   5   6  695.53   22.60
   3   5  -6  702.93   23.70
  -3   5   6  666.83   23.70
  -3  -5  -6  654.63   24.80
  -3  -5  -6  718.03   23.60
   3   5   6  652.63   22.50
  -3  -5   6  704.23   23.80
  -3   5  -6  674.03   23.70
   3   5   6  650.73   23.90
   3  -5  -6  706.53   25.60
   3   5   6  748.63   25.10
  -3  -5   6  667.43   22.10
   3  -5  -6  674.93   22.00
  -3   5  -6  679.73   24.50
   4   5  -6  427.26   15.40
  -4  -5  -6  443.06   14.80
  -4  -5  -6  423.16   14.90
  -4  -5  -6  432.06   14.70
  -4  -5  -6  444.26   17.00
  -4   5   6  443.96   16.10
  -4   5   6  439.66   14.70
  -4  -5   6  431.46   15.40
   4  -5  -6  461.65   17.90
  -4  -5   6  414.96   14.20
  -4  -5   6  445.36   15.90
  -4   5  -6  414.06   15.70
   4   5   6  402.16   16.80
   4   5   6  410.06   14.50
   4   5   6  423.96   14.60
   4   5   6  436.26   16.30
  -5   5   6  246.68   10.20
  -5   5   6  250.47    8.90
  -5  -5  -6  246.48    9.00
  -5  -5  -6  243.78    9.10
   5  -5  -6  247.88   11.70
   5   5   6  241.08   10.40
  -5  -5   6  250.97    9.60
   5   5   6  243.58    8.80
   5   5   6  245.18    8.80
  -5  -5   6  245.18    9.90
  -6  -5  -6  144.19    5.90
  -6   5   6  149.69    5.70
  -6  -5  -6  158.08    5.80
  -6   5   6  142.19    6.70
   6   5   6  145.29    5.60
   6   5   6  142.49    5.60
  -6  -5   6  150.88    6.40
   6  -5  -6  139.49    9.80
  -7  -5  -6   57.99    2.80
  -7  -5  -6   59.19    2.70
  -7   5   6   59.29    2.70
   7   5   6   59.39    2.70
   7   5   6   59.39    2.60
  -7  -5   6   52.59    3.20
  -8  -5  -6   70.99    2.80
  -8  -5  -6   71.89    2.80
  -8   5   6   63.19    2.70
   8   5   6   67.99    2.70
  -8  -5   6   52.99    3.10
   8   5   6   70.69    2.70
   0  -6   6  103.19    5.20
   0  -6  -6  105.89    6.20
   0   6   6  104.49    4.40
   0   6  -6  100.09    5.90
   0   6  -6  105.59    4.60
   0   6  -6  104.99    5.20
   0   6  -6  106.19    5.50
  -1  -6  -6  136.59    5.40
   1   6  -6  133.49    7.00
  -1  -6  -6  128.59    7.10
   1  -6   6  141.29    6.30
  -1   6   6  133.89    5.30
   1   6  -6  139.09    6.50
   1   6  -6  135.89    5.50
   1   6  -6  129.59    6.20
   1   6  -6  132.39    5.30
  -1   6  -6  131.79    7.10
  -1   6  -6  134.19    6.10
  -1   6  -6  129.79    5.50
   1   6   6  140.89    5.40
  -1   6  -6  137.49    5.40
   1   6   6  147.69    5.70
   1  -6  -6  126.89    5.30
  -1   6  -6  136.59    6.60
   1  -6  -6  138.69    7.40
  -1  -6   6  141.29    6.40
   2   6  -6  510.85   17.10
   2   6  -6  512.15   19.00
   2   6  -6  488.45   16.80
  -2  -6  -6  469.05   16.90
  -2   6   6  518.85   18.10
  -2   6   6  507.45   17.00
   2   6  -6  512.05   18.10
   2   6  -6  530.45   18.40
   2  -6   6  511.05   17.90
   2   6   6  495.45   16.80
  -2   6  -6  491.85   19.10
   2   6   6  511.25   17.00
   2  -6  -6  495.15   19.60
  -2   6  -6  523.15   18.40
  -2   6  -6  479.35   17.00
  -2   6  -6  516.65   17.00
   2   6   6  473.65   19.00
   2  -6  -6  499.15   16.40
  -2  -6   6  522.15   18.20
  -2   6  -6  497.45   18.00
  -2  -6   6  500.55   16.50
  -3   6   6  196.18    7.00
  -3  -6  -6  180.18    6.90
   3   6  -6  185.08    8.00
  -3  -6  -6  180.38    7.00
  -3   6   6  179.68    6.60
  -3   6   6  205.78    8.20
   3   6  -6  176.98    7.40
   3   6  -6  181.68    7.00
  -3  -6   6  193.48    8.10
  -3   6  -6  178.68    7.00
  -3  -6   6  188.18    6.50
   3   6   6  180.68    8.20
   3  -6  -6  184.68    9.40
   3   6   6  180.48    6.80
   3   6   6  177.48    8.80
  -3  -6   6  175.28    7.40
  -3   6  -6  179.58    6.80
  -3   6  -6  175.98    8.60
   3  -6  -6  178.58    6.40
  -3   6  -6  178.68    7.90
   3   6   6  176.58    6.80
  -4  -6  -6  154.18    6.10
  -4  -6  -6  147.89    5.90
  -4  -6  -6  145.29    5.80
  -4   6   6  158.08    5.90
  -4   6   6  148.29    5.60
  -4   6   6  163.08    7.20
  -4  -6   6  144.89    6.40
   4   6   6  143.39    7.50
  -4  -6   6  148.69    5.40
   4   6   6  153.68    5.80
   4   6   6  152.98    5.90
  -4  -6   6  146.69    6.90
   4  -6  -6  158.38    8.30
  -5   6   6  909.21   30.40
  -5  -6  -6  890.91   28.90
  -5   6   6  923.41   28.90
  -5  -6  -6  883.31   28.80
  -5  -6  -6  877.51   29.10
   5   6   6  891.21   28.80
  -5  -6   6  853.41   30.10
  -5  -6   6  876.61   29.50
   5  -6  -6  822.72   31.60
   5   6   6  900.81   28.80
  -6  -6  -6   28.60    2.00
  -6   6   6   33.60    1.80
  -6  -6  -6   28.00    1.80
   6   6   6   27.70    1.70
   6   6   6   30.10    1.80
  -6  -6   6   30.70    2.20
  -7  -6  -6   31.60    1.80
  -7   6   6   34.60    1.70
   7   6   6   32.20    1.60
   7   6   6   31.30    1.70
  -7  -6   6   30.50    2.10
   0   7   6   25.10    1.60
   0   7  -6   23.40    1.90
   0   7  -6   31.10    3.00
   0   7  -6   23.60    2.50
   0  -7   6   24.70    2.40
   0   7  -6   25.50    2.40
   0   7   6   25.00    1.70
   0  -7  -6   24.30    1.70
   0   7  -6   29.80    1.90
  -1  -7  -6  117.99    4.70
   1  -7   6  112.89    5.60
   1   7  -6  108.69    4.80
   1   7  -6  109.49    6.30
  -1   7   6  109.89    4.50
   1   7  -6  116.09    4.70
  -1   7   6  111.69    4.60
   1   7  -6  115.39    5.90
   1   7  -6  114.89    5.60
   1   7   6  112.59    4.70
  -1   7  -6  113.79    5.50
  -1   7  -6  107.39    6.30
  -1   7  -6  108.29    5.80
  -1   7  -6  111.89    4.70
  -1  -7   6  108.39    4.20
   1   7   6  113.89    4.50
  -1   7  -6  110.19    4.80
  -1  -7   6  117.89    5.70
   2   7  -6  609.74   21.40
   2   7  -6  591.54   19.80
  -2  -7  -6  620.14   20.00
  -2   7   6  600.64   20.90
   2  -7   6  582.84   20.80
  -2   7   6  621.24   20.00
   2   7  -6  603.74   21.00
  -2   7   6  604.14   19.70
   2   7  -6  596.34   20.10
   2   7   6  596.64   19.80
  -2   7  -6  582.24   21.30
  -2   7  -6  608.74   20.00
   2  -7  -6  570.54   22.40
  -2  -7   6  589.44   21.10
   2   7   6  568.44   19.90
  -2   7  -6  596.74   20.10
  -2  -7   6  610.34   19.50
   2  -7  -6  593.04   19.40
  -2   7  -6  591.94   20.80
  -3   7   6   58.69    3.80
  -3   7   6   56.79    2.80
  -3  -7  -6   60.39    3.00
   3   7  -6   56.89    2.90
  -3   7   6   54.39    2.60
  -3  -7  -6   56.69    2.90
   3   7   6   57.49    2.80
  -3   7  -6   55.39    3.00
   3   7   6   59.29    2.80
   3  -7  -6   60.39    2.40
  -3   7  -6   54.89    2.80
   3  -7  -6   56.49    4.50
  -3  -7   6   58.49    2.50
  -3  -7   6   55.99    3.70
  -4   7   6  310.77   10.50
  -4   7   6  313.17   10.80
   4   7  -6  304.17   10.80
  -4  -7  -6  316.67   11.00
  -4  -7  -6  298.47   10.70
  -4   7   6  315.47   12.10
  -4  -7   6  286.87   11.70
   4   7   6  310.77   10.70
  -4  -7   6  305.27   10.30
   4   7   6  320.27   10.80
  -5   7   6  309.47   10.40
  -5  -7  -6  291.17   10.20
  -5  -7  -6  296.77   10.50
  -5   7   6  295.57   10.10
   5   7   6  293.57   10.30
   5   7   6  297.17   10.30
  -6  -7  -6   34.40    2.00
  -6   7   6   34.40    1.70
  -6   7   6   35.90    1.80
   6   7   6   33.30    1.70
  -6  -7   6   30.90    2.10
   6   7   6   33.10    1.80
  -7   7   6   31.70    1.50
  -7  -7  -6   31.00    1.60
   7   7   6   30.60    1.50
  -7  -7   6   25.80    1.70
   0   8  -6   48.90    3.30
   0   8  -6   47.50    2.70
   0   8   6   47.40    2.40
   0  -8  -6   53.09    2.60
   0  -8   6   52.79    3.50
   0   8  -6   52.99    2.70
   0   8   6   46.90    2.60
   0   8   6   50.19    2.60
   1  -8   6   58.89    3.70
   1   8  -6   57.69    3.60
   1   8  -6   62.69    3.10
  -1   8   6   59.59    2.80
   1   8  -6   61.59    2.90
  -1   8   6   58.79    2.90
  -1  -8  -6   64.09    2.90
   1   8   6   55.79    2.80
   1   8   6   58.89    2.80
   1   8   6   54.99    2.70
  -1   8  -6   60.89    3.00
  -1  -8   6   58.09    3.70
  -1   8  -6   57.79    3.10
  -1  -8   6   57.69    2.50
  -1   8  -6   58.39    3.60
  -2  -8  -6   81.39    3.50
   2   8  -6   77.19    3.60
  -2   8   6   81.29    3.30
   2  -8   6   68.69    4.10
   2   8  -6   80.79    3.40
  -2   8   6   77.69    3.40
   2   8  -6   73.89    4.20
   2  -8  -6   78.89    3.00
   2   8   6   77.99    3.40
  -2  -8   6   73.09    4.30
  -2   8  -6   72.09    4.10
   2   8   6   73.29    3.30
  -2   8  -6   79.59    3.60
   2   8   6   76.59    3.40
  -2   8  -6   78.59    3.50
  -2  -8   6   79.89    3.10
   3   8  -6   82.19    3.50
  -3  -8  -6   69.79    3.30
  -3   8   6   77.69    3.30
  -3   8   6   75.09    3.10
  -3  -8  -6   72.99    3.40
   3   8   6   65.19    3.10
  -3  -8   6   74.79    3.00
  -3  -8   6   68.99    4.90
   3   8   6   76.99    3.30
   3   8   6   77.59    3.30
  -3   8  -6   73.09    3.30
  -4   8   6   22.30    1.40
  -4  -8  -6   22.80    1.50
  -4   8   6   21.70    1.50
   4   8  -6   23.10    1.60
  -4  -8  -6   21.10    1.70
   4   8   6   20.80    1.40
  -4  -8   6   22.30    1.10
   4   8   6   24.50    1.70
   4   8   6   22.40    1.50
  -5   8   6   98.39    3.70
  -5  -8  -6   89.49    3.70
  -5  -8  -6   99.49    4.00
  -5   8   6  100.09    3.90
   5   8   6   98.29    3.80
  -6   8   6  234.68    8.10
  -6   8   6  249.08    7.90
  -6  -8  -6  238.58    8.20
   6   8   6  229.08    8.00
   0  -9  -6   89.49    3.70
   0   9  -6   91.89    3.80
   0   9   6   97.59    3.80
   0  -9   6   89.29    3.40
   0   9   6   87.29    3.70
   0   9   6   88.69    3.70
   0   9  -6   93.49    4.00
   1   9  -6   64.69    2.80
  -1  -9  -6   62.49    2.80
  -1   9   6   61.09    2.70
  -1   9   6   55.79    2.60
  -1   9   6   60.09    2.80
   1   9  -6   67.09    3.00
  -1  -9   6   59.09    2.50
  -1   9  -6   60.29    2.80
  -1   9  -6   61.29    3.00
   1   9   6   59.99    2.70
   1   9   6   56.79    2.70
   2   9  -6   28.80    1.60
   2   9  -6   30.60    1.80
  -2   9   6   28.10    1.60
  -2   9   6   27.80    1.70
  -2   9   6   25.50    1.50
  -2  -9  -6   27.30    1.70
  -2   9  -6   27.70    1.70
   2   9   6   27.30    1.60
  -2   9  -6   25.40    1.80
  -2  -9   6   26.50    1.40
   2   9   6   27.20    1.60
   2   9   6   26.40    1.60
  -3   9   6  149.79    5.40
  -3   9   6  149.99    5.50
  -3  -9  -6  144.19    5.50
   3   9  -6  157.68    5.60
   3   9   6  148.59    5.40
  -3  -9   6  147.99    5.10
  -3   9  -6  144.69    5.40
   3   9   6  141.59    5.40
  -4  -9  -6   35.50    1.90
  -4  -9  -6   34.60    1.80
  -4   9   6   33.00    1.70
  -4   9   6   35.00    1.70
   4   9  -6   38.10    1.80
   4   9   6   35.90    1.80
   4   9   6   32.40    2.10
  -4  -9   6   35.70    1.90
   0  10  -6    1.00    0.50
   0  10   6    0.20    0.40
   0  10  -6    0.20    0.40
   0  10   6    0.30    0.30
   0 -10  -6    0.40    0.40
   0 -10   6    0.60    0.30
  -1 -10  -6  113.59    4.30
  -1  10   6  116.09    4.40
  -1  10   6  111.29    4.20
   1  10  -6  115.79    4.30
   1 -10   6  113.39    4.00
   1  10  -6  118.39    4.40
  -1  10   6  115.59    4.20
  -1  10  -6  113.59    4.40
   1  10   6  114.09    4.20
  -1 -10   6  115.89    4.00
   1  10   6  105.29    4.20
  -1  10  -6  118.19    4.30
  -2 -10  -6   32.40    1.70
  -2  10   6   35.10    1.70
   2  10  -6   34.10    1.80
  -2  10   6   36.90    1.70
   2  10  -6   34.90    1.60
  -2  10  -6   32.50    1.70
  -2 -10   6   36.30    1.80
  -2 -10   6   34.00    1.50
   2  10   6   35.30    1.70
   0   0  -7    2.10    0.80
   0   0  -7    0.50    0.80
   0   0  -7    0.40    0.60
   1   0   7   72.19    3.90
   1   0  -7   72.79    4.50
  -1   0  -7   81.09    4.80
   1   0   7   72.59    4.20
  -1   0  -7   74.19    4.30
  -1   0   7   76.79    3.80
  -1   0  -7   74.49    3.80
  -2   0  -7  778.12   27.20
  -2   0   7  800.42   26.30
  -2   0  -7  712.83   27.30
   2   0   7  791.72   27.00
  -2   0  -7  808.82   26.40
   2   0   7  770.42   26.50
   3   0   7  448.76   16.10
  -3   0  -7  448.16   17.10
  -3   0  -7  430.26   15.90
  -3   0   7  428.16   15.90
   3   0   7  447.66   16.70
  -4   0   7 1047.90   35.40
  -4   0  -7 1018.60   36.70
   4   0   7 1093.79   35.70
   5   0   7  670.33   22.30
  -5   0  -7  629.74   23.40
  -5   0   7  635.54   21.90
  -5   0  -7  605.04   20.80
  -5   0  -7  588.74   20.50
  -5   0  -7  597.04   21.30
  -6   0   7    6.40    1.40
  -6   0  -7    8.90    1.10
   6   0   7    6.50    1.80
  -6   0  -7    9.50    2.10
  -6   0  -7    9.40    1.30
  -6   0  -7    9.00    1.50
  -7   0  -7   36.00    2.50
  -7   0   7   30.80    2.50
  -7   0  -7   29.70    1.90
   7   0   7   32.80    1.60
  -8   0  -7   19.00    1.40
   8   0   7   25.20    1.30
  -8   0  -7   23.60    1.90
  -9   0  -7   73.39    3.30
  -9   0  -7   72.99    2.90
   9   0   7   73.99    2.70
   9   0   7   72.49    2.80
   0  -1  -7  632.34   22.10
   0  -1   7  635.34   22.70
   0   1   7  621.44   22.60
   0   1  -7  674.03   22.90
   0   1  -7  675.43   22.10
   0  -1  -7  643.24   23.40
   0  -1   7  660.23   22.00
  -1  -1  -7  166.48    6.90
   1   1  -7  161.58    7.20
  -1   1   7  171.78    6.90
  -1  -1  -7  165.28    7.90
   1  -1   7  172.28    7.50
  -1   1  -7  163.08    6.90
  -1  -1   7  162.18    7.20
  -1  -1   7  167.18    6.90
   1   1   7  170.18    7.00
   1   1   7  168.58    7.50
   1  -1  -7  172.48    8.00
  -1   1  -7  166.08    7.50
  -2  -1  -7  111.09    5.20
  -2  -1  -7  113.69    6.20
   2  -1   7  109.29    5.80
   2  -1   7  115.79    5.50
  -2   1   7  113.39    5.30
  -2   1  -7  112.69    5.90
  -2  -1   7  114.19    5.30
  -2   1  -7  118.49    5.40
   2  -1  -7  118.39    6.40
   2   1   7  111.39    5.80
   2   1   7  115.29    5.50
  -2   1  -7  118.19    6.10
   3  -1   7  400.96   15.50
   3  -1   7  425.86   15.20
  -3  -1  -7  423.26   16.20
  -3   1   7  416.66   15.00
  -3  -1   7  415.86   14.90
   3  -1  -7  363.16   15.90
   3   1   7  400.26   15.60
  -3   1  -7  408.36   14.90
  -3   1  -7  410.86   16.00
   3   1   7  410.16   15.20
  -3   1  -7  418.96   15.70
  -4   1   7  125.89    5.80
   4  -1   7  114.19    5.70
  -4  -1  -7  120.29    6.70
   4  -1   7  111.19    6.10
  -4   1  -7  117.89    5.60
   4   1   7  109.49    5.70
  -4   1  -7  111.79    6.40
   4   1   7  114.69    6.20
  -4  -1   7  119.39    5.70
   4  -1  -7  100.99    6.30
  -5  -1  -7   56.89    2.90
  -5  -1  -7   56.59    3.00
  -5   1   7   63.69    3.80
   5  -1   7   62.99    4.10
  -5  -1  -7   61.29    3.40
   5   1   7   58.39    2.60
  -5  -1   7   59.89    3.40
   5   1   7   63.09    4.50
  -5  -1   7   62.89    3.80
  -5   1  -7   61.29    3.10
  -5   1  -7   55.89    3.40
  -5   1  -7   57.69    4.50
   5   1   7   56.99    4.00
  -6  -1  -7  117.99    6.80
  -6   1   7  113.39    5.70
  -6  -1  -7  118.39    4.80
  -6  -1  -7  114.89    4.90
  -6  -1  -7  111.89    5.30
  -6  -1   7  107.79    5.60
   6   1   7  115.39    4.40
  -6   1  -7  114.79    5.30
  -6   1  -7  113.39    4.90
  -6   1  -7  115.39    6.70
  -6  -1   7  121.99    5.40
  -7  -1  -7    1.60    0.60
  -7  -1  -7    2.70    0.90
  -7  -1  -7    2.10    0.70
  -7   1   7    5.80    1.30
  -7   1  -7    3.00    1.00
   7   1   7    1.80    0.50
  -7   1  -7    2.50    0.70
  -7  -1   7    0.90    0.70
   8  -1   7  123.29    4.40
  -8  -1  -7  122.39    4.80
  -8  -1  -7  124.49    5.30
   8   1   7  132.59    4.50
  -8   1  -7  127.69    5.30
  -8  -1   7  113.99    5.20
  -8   1  -7  120.09    4.70
   0  -2  -7   49.99    3.80
   0   2  -7   48.10    3.40
   0   2  -7   49.60    3.00
   0   2   7   53.59    3.50
   0  -2   7   51.49    3.00
  -1  -2  -7  323.37   14.30
  -1   2   7  346.17   13.10
   1   2  -7  377.86   13.30
   1   2  -7  375.06   13.80
   1  -2   7  351.26   13.90
   1   2   7  360.66   13.50
  -1  -2   7  370.96   13.30
   1  -2  -7  413.46   15.20
  -1   2  -7  364.46   13.40
  -1   2  -7  380.36   14.20
   2  -2   7   31.60    2.80
  -2  -2  -7   30.30    3.00
  -2   2   7   33.30    2.40
   2   2   7   28.70    2.50
   2   2   7   30.40    2.90
  -2  -2   7   28.90    2.40
  -2   2  -7   31.60    2.40
  -2   2  -7   29.10    2.70
   2  -2  -7   30.00    3.10
   3  -2   7  220.78    9.20
  -3   2   7  228.68    9.10
   3  -2   7  222.58    9.60
  -3  -2  -7  240.78   10.50
   3  -2  -7  207.58   10.10
  -3  -2   7  232.58    9.10
  -3   2  -7  222.28    9.00
  -3   2  -7  219.78    9.70
   3   2   7  202.28    9.70
   3   2   7  218.98    9.30
  -4  -2  -7 1390.26   47.70
  -4   2   7 1458.55   46.50
   4  -2   7 1374.66   46.90
   4  -2   7 1419.56   46.40
  -4  -2   7 1336.07   46.10
   4   2   7 1423.86   46.60
  -4   2  -7 1368.06   47.10
   4  -2  -7 1437.26   48.00
   4   2   7 1391.26   47.30
   4   2   7 1350.96   44.60
  -4   2  -7 1428.66   46.30
   5  -2   7  276.67   11.00
  -5  -2  -7  275.97   12.20
  -5  -2  -7  265.87    9.90
   5   2  -7  281.57   10.40
  -5   2   7  287.97   11.20
   5  -2   7  277.97   11.50
  -5  -2  -7  265.37    9.70
  -5  -2  -7  260.57   10.20
  -5   2  -7  264.87    9.80
  -5   2  -7  266.97   10.80
  -5   2  -7  269.57   11.90
  -5  -2   7  273.47   10.50
   5  -2  -7  263.87   12.20
   5   2   7  283.67   11.30
  -5   2  -7  262.87   10.30
  -5  -2   7  281.97   10.90
   5   2   7  267.87    9.30
   5   2   7  267.77   11.60
  -6  -2  -7  268.27    9.30
  -6  -2  -7  250.17   11.50
  -6  -2  -7  256.97    9.80
  -6   2   7  249.18   10.40
  -6  -2  -7  254.57    9.40
  -6  -2   7  263.17    9.90
  -6   2  -7  261.87   11.60
   6   2   7  266.77    8.90
   6  -2  -7  240.68   11.50
  -6   2  -7  261.07    9.90
  -6  -2   7  251.47   10.20
  -7  -2  -7    3.50    0.90
  -7  -2  -7    4.60    0.80
  -7  -2  -7    4.70    0.90
   7   2   7    4.00    0.60
   7   2   7    4.30    0.70
  -7   2  -7    4.80    1.10
  -7  -2   7    2.70    0.90
  -8  -2  -7  187.98    6.70
  -8  -2  -7  185.38    7.10
   8   2   7  187.58    6.50
  -8  -2   7  173.68    7.10
   8   2   7  185.48    6.30
  -8   2  -7  182.98    7.10
   0   3  -7  495.65   18.10
   0  -3  -7  510.25   18.90
   0  -3   7  469.45   17.10
   0   3  -7  481.55   17.40
  -1   3   7  325.47   11.70
   1   3  -7  284.57   11.20
   1   3  -7  288.47   11.80
  -1  -3  -7  299.77   12.60
   1  -3  -7  290.57   12.70
  -1   3  -7  292.57   12.00
  -1  -3   7  297.67   11.30
   1   3   7  298.27   12.00
  -1   3  -7  289.27   11.40
  -2  -3  -7  144.39    7.50
   2  -3   7  144.09    7.00
  -2   3   7  141.79    6.40
  -2   3  -7  134.79    7.00
   2   3   7  141.19    6.60
  -2   3  -7  149.99    6.60
  -2  -3   7  142.39    6.50
   2  -3  -7  141.09    7.70
   2   3   7  144.09    7.20
   3  -3   7 1131.09   39.30
  -3  -3  -7 1261.57   40.60
  -3   3   7 1125.19   38.80
   3  -3  -7 1292.57   40.90
   3   3   7 1035.10   39.40
  -3  -3   7 1104.39   38.60
  -3   3  -7 1178.08   38.80
  -3   3  -7 1182.98   39.70
   3   3   7 1121.59   38.90
  -4  -3  -7   81.79    5.40
  -4  -3  -7   81.19    3.80
  -4   3   7   84.59    4.70
   4  -3   7   80.19    5.00
   4  -3   7   80.69    4.60
   4   3  -7   84.89    4.30
  -4  -3  -7   78.19    3.60
  -4  -3  -7   79.09    3.60
  -4  -3   7   80.89    4.60
  -4   3  -7   78.69    4.10
   4   3   7   82.59    3.50
  -4   3  -7   82.59    4.50
   4   3   7   77.19    5.10
   4   3   7   78.29    3.30
  -4   3  -7   72.39    4.80
  -4  -3   7   81.89    4.30
   4   3   7   86.59    4.90
  -4   3  -7   78.89    3.70
   4  -3  -7   86.99    5.80
  -5  -3  -7  117.89    4.80
  -5  -3  -7  107.29    6.50
  -5   3   7  110.29    5.70
   5  -3   7  107.69    5.60
  -5  -3  -7  106.99    4.80
  -5  -3   7  119.19    5.40
   5   3   7  110.99    5.90
  -5  -3   7  118.49    5.70
   5   3   7  108.59    4.30
   5   3   7  116.99    4.60
  -5   3  -7  106.79    5.50
  -5   3  -7  113.29    4.80
   5  -3  -7  109.59    6.80
   5   3   7  112.59    6.30
  -5   3  -7  112.29    5.20
  -6  -3  -7  113.99    4.80
  -6   3   7  113.59    5.70
  -6  -3  -7  114.89    4.90
  -6  -3  -7  119.89    6.70
   6   3   7  119.59    4.40
  -6  -3   7  119.79    5.40
  -6  -3   7  107.19    5.50
  -6   3  -7  113.29    5.30
   6  -3  -7  118.69    7.00
   6   3   7  118.49    4.60
  -7  -3  -7   55.69    2.70
  -7  -3  -7   52.49    2.70
  -7   3  -7   56.69    3.10
   7   3   7   58.29    2.30
  -7  -3   7   53.59    3.20
   7   3   7   52.79    2.50
  -8  -3  -7   15.40    1.10
  -8  -3  -7   13.70    1.10
  -8  -3  -7   13.80    1.20
   8   3   7   12.80    0.80
  -8  -3   7   11.10    1.40
  -8   3  -7   13.30    1.30
   8   3   7   13.70    1.00
   0   4  -7  135.49    7.00
   0  -4  -7  149.29    7.80
   0   4  -7  143.59    6.60
   0  -4   7  146.79    6.40
   1   4  -7  666.43   22.00
   1  -4   7  526.55   22.60
   1   4  -7  649.34   22.60
  -1  -4  -7  641.94   23.40
   1  -4  -7  596.74   23.30
  -1  -4   7  651.03   21.80
   1   4   7  612.94   22.50
  -1   4  -7  621.44   22.70
  -1   4  -7  638.74   22.00
  -2   4   7  729.23   24.20
   2   4  -7  711.03   24.20
   2   4  -7  707.73   24.90
  -2  -4  -7  707.33   25.80
  -2  -4   7  728.73   24.40
   2  -4  -7  707.13   26.10
   2   4   7  619.74   24.80
  -2   4  -7  710.43   25.20
  -2   4  -7  716.03   24.40
   2   4   7  658.53   24.30
  -3  -4  -7  918.81   31.30
  -3   4   7 1040.50   32.70
  -3  -4  -7  929.01   31.30
   3   4  -7  962.30   32.10
  -3  -4  -7  965.20   31.30
  -3   4   7  953.10   31.20
   3  -4   7  950.20   33.30
  -3  -4  -7  945.61   34.00
  -3   4  -7 1003.70   32.70
  -3   4  -7  928.41   31.80
  -3  -4   7  990.40   32.60
  -3  -4   7  927.81   31.90
  -3   4  -7  953.70   31.20
  -3   4  -7  939.81   33.40
  -3  -4   7  976.90   30.80
   3   4   7  992.70   33.60
   3   4   7  920.01   31.10
   3   4   7  907.71   30.70
   3  -4  -7 1023.70   34.80
  -3   4  -7  935.71   31.30
   3   4   7  968.80   32.80
   4  -4   7  645.74   24.30
  -4  -4  -7  699.83   25.20
  -4  -4  -7  691.13   22.70
   4   4  -7  694.43   23.40
  -4  -4  -7  711.83   22.60
  -4   4   7  720.43   24.10
  -4  -4  -7  665.03   22.60
  -4   4   7  680.63   22.40
  -4   4  -7  690.73   23.80
   4   4   7  686.53   24.10
  -4  -4   7  667.23   21.90
  -4   4  -7  643.04   22.50
   4   4   7  678.03   22.00
  -4  -4   7  697.93   23.80
  -4   4  -7  657.73   23.10
   4   4   7  672.33   24.80
   4  -4  -7  638.64   25.40
  -4   4  -7  675.73   24.60
   4   4   7  664.43   22.40
  -4  -4   7  706.13   23.40
  -5   4   7  213.38    7.70
  -5  -4  -7  204.88    7.90
  -5  -4  -7  208.18    8.00
  -5   4   7  216.18    9.10
  -5  -4  -7  203.48    9.90
  -5   4  -7  208.28    8.30
   5  -4  -7  218.08   10.50
  -5  -4   7  226.28    8.60
   5   4   7  205.98    7.70
  -5  -4   7  210.68    8.80
  -5   4  -7  230.58    8.20
   5   4   7  204.98    7.40
  -6  -4  -7  281.77   10.00
  -6   4   7  283.77    9.70
  -6  -4  -7  280.47    9.90
  -6   4   7  261.27   10.80
   6   4   7  264.97    9.40
  -6   4  -7  273.67   10.30
   6   4   7  303.27    9.80
  -6  -4   7  301.67   10.70
  -6  -4   7  259.37   10.60
  -7  -4  -7   12.10    1.10
  -7  -4  -7    9.40    1.10
   7   4   7   11.70    1.10
   7   4   7    9.60    1.00
  -7  -4   7   10.20    1.40
  -7   4  -7   12.70    1.50
   7   4   7   11.00    1.40
  -8  -4  -7  251.57    8.40
  -8  -4  -7  275.87    8.60
  -8  -4   7  218.68    8.90
   8   4   7  246.98    8.40
   0   5  -7    6.90    1.70
   0   5  -7   10.00    1.20
   0   5  -7    9.90    1.30
   0   5  -7    9.90    1.60
   0   5  -7   10.50    2.00
   0  -5   7    9.70    1.70
   0   5   7   12.80    1.20
   0   5  -7   14.50    2.20
   0  -5  -7   13.30    2.50
   1   5  -7   58.69    4.20
   1   5  -7   58.29    3.00
  -1  -5  -7   61.29    4.70
  -1  -5  -7   62.39    3.00
   1   5  -7   59.69    3.40
   1   5  -7   66.19    4.00
   1   5  -7   61.69    2.90
   1  -5   7   64.19    3.70
  -1   5   7   58.69    2.90
  -1   5  -7   57.59    3.00
  -1  -5   7   62.99    3.90
  -1   5  -7   57.79    3.00
  -1   5  -7   63.99    4.40
  -1   5  -7   66.79    4.00
  -1   5  -7   64.29    3.70
  -1  -5   7   58.49    2.60
   1   5   7   65.39    3.00
  -1   5  -7   59.29    3.30
   1  -5  -7   66.49    4.90
  -2  -5  -7 1133.89   35.50
  -2  -5  -7  975.90   35.70
   2   5  -7 1028.20   37.30
  -2   5   7 1134.59   35.50
   2   5  -7 1140.89   36.80
   2   5  -7 1078.89   36.10
   2   5  -7 1076.69   35.50
  -2   5   7 1140.09   36.60
  -2  -5  -7 1184.58   38.40
  -2   5  -7 1075.89   35.50
  -2   5  -7 1123.09   37.00
  -2  -5   7 1130.09   36.80
   2   5   7 1112.49   35.40
  -2   5  -7 1107.09   37.90
   2  -5  -7 1017.40   38.30
  -2   5  -7  992.10   35.90
   2   5   7 1100.79   37.80
  -2  -5   7 1094.69   36.20
  -2  -5   7 1061.59   35.00
  -2   5  -7 1125.49   35.50
  -3   5   7   85.49    4.60
   3  -5   7   74.39    4.90
   3   5  -7   76.69    4.10
  -3   5   7   80.69    3.60
  -3  -5  -7   80.69    3.70
  -3  -5  -7   83.29    3.70
  -3  -5  -7   78.49    3.60
  -3  -5  -7   83.39    5.40
  -3   5  -7   69.99    3.80
  -3   5  -7   76.69    5.00
  -3   5  -7   83.09    4.60
  -3  -5   7   78.19    4.10
  -3  -5   7   80.69    4.60
  -3   5  -7   75.59    3.50
  -3   5  -7   79.19    3.70
   3   5   7   70.49    5.00
   3   5   7   76.79    4.70
   3  -5  -7   83.19    5.80
  -3  -5   7   80.49    3.20
   3   5   7   77.39    3.50
  -4   5   7  295.57   11.90
  -4  -5  -7  311.57   10.70
   4   5  -7  291.57   11.30
  -4  -5  -7  311.67   10.90
  -4   5   7  293.27   10.60
  -4  -5  -7  305.67   10.80
  -4  -5   7  305.47   11.90
   4   5   7  307.97   10.60
   4  -5  -7  281.47   13.30
  -4   5  -7  304.67   10.80
  -4  -5   7  301.97   10.10
  -4  -5   7  315.17   11.50
  -5   5   7  569.24   21.00
  -5  -5  -7  617.64   19.90
  -5  -5  -7  601.84   19.60
  -5   5   7  614.04   19.70
  -5  -5  -7  617.74   20.00
   5   5   7  589.44   19.50
  -5  -5   7  569.94   20.70
   5   5   7  604.64   19.70
   5  -5  -7  533.05   22.30
  -5  -5   7  603.24   20.50
  -6  -5  -7   39.40    2.10
  -6  -5  -7   33.80    2.10
  -6   5   7   35.20    1.90
   6   5   7   39.70    2.00
  -6  -5   7   35.40    2.50
   6   5   7   38.10    1.90
  -7  -5  -7   10.00    1.10
  -7   5   7    8.80    0.80
  -7  -5  -7    9.40    1.00
   7   5   7   10.00    0.90
   7   5   7    9.90    0.90
  -7  -5   7   10.10    1.30
   0   6  -7   -0.10    0.80
   0  -6  -7   -0.30    0.50
   0   6  -7    1.00    1.00
   0   6  -7   -0.10    0.70
   0   6  -7    0.80    0.60
   0  -6  -7    0.50    1.10
   0   6  -7    1.30    0.70
   0  -6   7    0.10    0.80
   0   6   7    1.10    0.50
   1  -6   7  476.45   17.00
   1   6  -7  469.15   16.10
   1   6  -7  482.15   18.20
  -1  -6  -7  502.05   18.70
   1   6  -7  445.36   16.50
   1   6  -7  462.55   15.90
   1   6  -7  467.25   17.40
  -1   6   7  483.55   16.00
  -1  -6  -7  453.45   15.90
   1   6  -7  476.45   17.10
  -1   6  -7  460.95   18.30
  -1   6  -7  464.55   16.00
   1   6   7  484.55   16.00
  -1   6  -7  458.25   16.10
  -1   6  -7  468.55   17.40
  -1   6  -7  472.15   16.90
  -1  -6   7  501.65   17.40
  -1  -6   7  467.05   15.60
   1  -6  -7  453.75   18.50
  -2   6   7  259.47   10.50
   2   6  -7  267.47    9.40
  -2   6   7  273.67    9.50
   2   6  -7  256.97   10.00
  -2  -6  -7  247.98   11.50
   2   6  -7  265.27   10.70
   2   6  -7  261.87    9.60
  -2  -6  -7  286.37    9.60
  -2  -6   7  276.37   10.80
  -2  -6   7  249.88    9.90
  -2   6  -7  257.27    9.60
  -2   6  -7  253.27   10.80
  -2   6  -7  254.57    9.50
  -2  -6   7  267.27    9.10
   2  -6  -7  297.47   12.40
   2   6   7  262.87    9.50
  -3   6   7  410.36   14.90
   3   6  -7  384.56   14.30
  -3  -6  -7  393.86   13.70
   3   6  -7  403.66   13.70
  -3  -6  -7  399.46   13.80
  -3   6   7  413.66   13.70
  -3  -6   7  409.16   15.00
  -3   6  -7  404.16   13.70
  -3  -6   7  391.16   14.30
  -3  -6   7  396.86   13.20
   3  -6  -7  399.56   16.50
   3   6   7  396.06   13.70
  -3   6  -7  395.26   13.80
   3   6   7  382.16   13.50
  -4  -6  -7  150.08    5.90
  -4   6   7  149.49    6.80
  -4  -6  -7  142.49    5.70
  -4   6   7  153.08    5.70
  -4  -6   7  142.29    5.10
  -4   6  -7  150.08    5.80
  -4  -6   7  132.19    6.60
   4  -6  -7  147.69    8.10
   4   6   7  145.69    5.60
   4   6   7  144.29    5.50
  -4  -6   7  146.09    6.20
  -5  -6  -7   34.40    2.20
  -5  -6  -7   34.90    2.00
  -5   6   7   33.00    1.90
   5   6   7   36.10    1.90
  -5  -6   7   36.30    2.40
   5   6   7   34.70    2.00
  -6  -6  -7  205.68    7.30
  -6   6   7  200.68    7.10
   6   6   7  201.48    7.00
   6   6   7  202.48    7.10
  -6  -6   7  190.38    7.60
  -7   6   7  106.69    4.10
  -7  -6  -7  119.39    4.30
  -7  -6   7  114.79    4.70
   7   6   7  114.19    4.10
   7   6   7  117.19    4.20
   0   7  -7  332.87   12.90
   0  -7  -7  357.86   11.90
   0  -7   7  338.47   13.00
   0   7   7  351.26   12.00
   0   7  -7  337.07   12.00
   0   7  -7  344.07   12.10
   0   7   7  350.26   11.70
   1   7  -7  110.49    4.50
   1   7  -7  113.49    4.80
  -1  -7  -7  115.19    4.60
   1  -7   7  107.29    5.40
  -1   7   7  106.49    4.30
  -1   7   7  114.29    4.60
  -1   7  -7  114.49    4.60
   1   7   7  120.39    4.70
   1   7   7  108.49    4.40
  -1   7  -7  112.49    4.70
  -1   7  -7  109.59    5.40
   1  -7  -7  101.59    6.30
  -1  -7   7  106.59    4.20
  -1  -7   7  106.59    5.60
  -2   7   7   12.30    1.30
   2   7  -7   10.50    1.30
  -2  -7  -7   10.40    1.30
   2   7  -7    8.70    1.10
   2   7   7   11.00    1.20
  -2   7  -7   11.00    1.20
   2   7   7   11.40    1.30
  -2  -7   7   10.30    1.80
  -2   7  -7   10.40    1.30
   2  -7  -7    7.50    1.90
  -2  -7   7   10.40    0.90
  -3  -7  -7  512.05   17.20
  -3  -7  -7  533.45   17.20
   3   7  -7  510.85   17.10
  -3   7   7  513.75   17.10
  -3   7  -7  500.25   17.20
  -3  -7   7  507.65   16.70
   3   7   7  517.65   17.20
  -3   7  -7  502.35   17.10
   3   7   7  522.05   17.00
  -3  -7   7  487.25   18.20
  -4  -7  -7   27.20    1.80
  -4   7   7   28.50    1.70
  -4  -7  -7   30.30    1.90
   4   7   7   27.60    1.70
   4   7   7   27.60    1.70
  -4  -7   7   30.30    2.30
  -4  -7   7   27.60    1.40
  -5   7   7   55.59    2.60
  -5  -7  -7   54.49    2.50
  -5  -7  -7   55.29    2.70
   5   7   7   62.09    2.60
   5   7   7   57.39    2.60
  -5  -7   7   55.99    2.90
  -6  -7  -7  141.89    5.00
  -6   7   7  133.39    4.90
  -6  -7   7  127.69    5.20
   6   7   7  134.39    4.80
   6   7   7  135.59    4.80
   0   8   7    5.40    0.80
   0   8   7    5.00    0.90
   0   8  -7    5.80    0.90
   0   8  -7    4.10    0.90
   0  -8  -7    5.90    0.90
   0  -8   7    6.20    0.70
  -1   8   7  185.18    7.10
   1   8  -7  206.48    7.30
  -1  -8  -7  192.38    7.10
  -1   8   7  185.78    6.90
   1   8  -7  195.28    7.10
   1   8   7  194.38    7.10
  -1   8  -7  189.48    7.10
  -1  -8   7  188.78    6.70
  -1   8  -7  195.08    7.30
   1   8   7  200.68    6.90
  -2  -8  -7   46.40    2.40
   2   8  -7   45.20    2.40
   2   8  -7   45.30    2.20
  -2   8   7   43.80    2.30
  -2   8   7   41.60    2.10
   2   8   7   42.70    2.20
  -2   8  -7   41.90    2.40
  -2  -8   7   43.70    2.00
  -2   8  -7   44.90    2.30
   2   8   7   43.40    2.10
  -3  -8  -7    0.90    0.50
  -3   8   7    1.00    0.40
  -3   8   7    0.60    0.40
   3   8  -7    1.40    0.60
   3   8   7    0.80    0.50
   3   8   7    1.20    0.50
  -3  -8   7    0.70    0.30
  -3   8  -7    0.90    0.50
  -3   8  -7    1.00    0.60
  -4   8   7  159.38    5.60
  -4   8   7  129.39    5.40
  -4  -8  -7  156.48    5.60
   4   8  -7  175.78    6.30
  -4  -8  -7  155.08    5.60
   4   8   7  150.18    5.50
   4   8   7  155.18    5.50
  -4  -8   7  141.19    5.60
  -5  -8  -7   57.99    2.40
  -5   8   7   61.39    2.50
  -5  -8  -7   64.89    2.60
   5   8   7   60.19    2.50
   5   8   7   60.49    2.50
   0   9  -7   36.70    2.10
   0   9  -7   37.40    1.90
   0  -9   7   37.50    1.70
   0   9   7   36.90    1.80
   0   9   7   36.40    1.90
  -1  -9  -7   34.10    1.90
   1   9  -7   36.50    1.90
  -1   9   7   34.60    1.70
  -1   9   7   33.40    1.80
   1   9  -7   36.70    2.00
  -1   9  -7   34.00    1.90
  -1  -9   7   36.20    1.60
  -1   9  -7   35.50    2.00
   1   9   7   36.20    1.80
   1   9   7   34.70    1.80
   2   9  -7   56.19    2.50
  -2  -9  -7   50.89    2.40
  -2   9   7   53.09    2.20
   2   9  -7   51.39    2.30
  -2   9   7   53.59    2.40
  -2   9  -7   54.79    2.50
   2   9   7   52.89    2.30
   2   9   7   49.40    2.30
  -2  -9   7   49.99    2.10
  -2   9  -7   51.99    2.40
  -3   9   7   22.90    1.30
  -3   9   7   22.50    1.20
   3   9  -7   25.40    1.40
  -3  -9   7   22.80    1.40
   3   9   7   24.40    1.30
  -3  -9   7   22.90    1.10
  -3   9  -7   24.30    1.30
   3   9   7   20.60    1.30
   0   0  -8   92.89    4.90
   0   0  -8  100.79    5.80
   0   0   8  100.49    5.30
   0   0  -8  102.19    5.50
  -1   0  -8  248.88   10.70
   1   0   8  235.58    9.60
   1   0   8  232.38   10.10
  -1   0  -8  247.38   10.40
  -1   0   8  230.28    9.30
  -1   0  -8  244.98    9.50
   2   0   8  102.59    5.40
  -2   0   8  115.09    5.40
   2   0   8  101.69    5.80
  -2   0  -8  110.99    6.40
  -2   0  -8  110.49    5.40
  -3   0  -8    2.70    1.10
  -3   0  -8    4.90    1.40
   3   0   8    1.00    1.20
   3   0   8    3.90    1.40
  -3   0   8    1.40    1.00
  -3   0  -8    3.40    1.30
  -3   0  -8    2.70    0.90
  -4   0  -8  175.88    7.00
   4   0   8  177.08    8.60
  -4   0  -8  170.28    8.90
   4   0   8  182.58    8.30
  -4   0  -8  183.88    6.80
   4   0   8  180.88    6.60
  -4   0   8  196.18    8.10
  -4   0  -8  189.28    7.50
   5   0   8 1067.99   35.10
  -5   0  -8 1096.89   35.70
  -5   0  -8 1114.49   36.30
  -5   0   8 1107.49   36.80
  -5   0  -8 1087.59   38.30
   6   0   8  161.48    5.80
   6   0   8  167.58    5.70
  -6   0  -8  154.68    6.60
  -6   0  -8  156.18    6.00
  -6   0   8  151.38    7.00
  -6   0  -8  162.08    6.30
  -7   0  -8    3.00    0.90
  -7   0  -8    4.20    0.70
   7   0   8    4.30    0.60
  -7   0  -8    2.60    0.70
   7   0   8    3.10    0.60
  -8   0  -8   19.00    1.50
  -8   0  -8   19.20    1.20
   8   0   8   21.20    1.10
   8   0   8   20.40    1.10
   0   1  -8 1003.80   33.20
   0   1  -8 1025.50   34.10
   0  -1   8  938.41   33.80
   0  -1   8  963.10   33.30
   0  -1  -8 1034.50   35.00
  -1   1   8 1073.79   41.20
   1  -1   8 1313.57   42.00
   1  -1   8 1261.07   42.50
  -1  -1  -8 1208.18   43.20
  -1  -1  -8 1284.87   41.50
   1  -1  -8 1318.37   43.40
   1   1   8 1300.07   42.50
  -1  -1   8 1241.68   41.50
  -1   1  -8 1335.77   42.80
   1   1   8 1197.18   41.70
  -1   1  -8 1316.17   41.70
   2  -1   8   95.49    5.10
  -2  -1  -8   96.79    6.00
   2  -1   8   98.29    5.50
  -2   1   8  100.69    5.00
   2   1   8   97.99    5.60
  -2   1  -8   92.09    5.50
   2  -1  -8   96.19    5.90
   2   1   8   94.59    5.10
  -2  -1   8   88.49    4.80
  -2   1  -8  102.59    5.00
   3  -1   8  648.74   23.70
  -3  -1  -8  639.74   21.60
  -3  -1  -8  632.34   21.70
   3  -1   8  657.43   23.10
  -3   1   8  690.83   23.00
   3   1  -8  623.64   23.40
  -3  -1  -8  649.34   24.40
  -3   1  -8  652.73   21.60
   3  -1  -8  650.33   24.30
  -3  -1   8  683.93   23.00
   3   1   8  638.74   23.70
   3   1   8  667.23   23.20
   3   1   8  637.84   21.30
  -3   1  -8  645.24   22.30
  -3   1  -8  654.03   24.20
  -3  -1   8  680.63   23.00
  -3   1  -8  680.23   23.00
  -3   1  -8  627.34   21.70
  -4   1   8  234.68    9.70
   4  -1   8  243.08   10.00
   4  -1   8  228.18   10.30
  -4  -1  -8  236.78   11.00
   4   1  -8  233.28    9.10
  -4  -1  -8  222.08    9.00
  -4  -1  -8  233.48    8.50
  -4  -1  -8  213.58    8.40
  -4  -1  -8  237.58    8.70
  -4  -1   8  234.68    9.20
  -4   1  -8  242.48    8.50
  -4   1  -8  229.88   10.80
   4   1   8  228.78    8.30
  -4  -1   8  240.48    9.70
  -4   1  -8  236.28    9.20
  -4   1  -8  240.48    9.70
   4   1   8  234.98   10.60
   4   1   8  244.48   10.10
   4   1   8  241.18    8.20
  -4   1  -8  232.68    8.70
  -5  -1  -8   65.29    5.00
  -5   1   8   75.89    4.30
  -5  -1  -8   67.19    3.20
  -5  -1  -8   69.49    3.70
  -5  -1  -8   72.29    3.50
  -5   1  -8   71.99    3.90
  -5  -1   8   67.99    3.70
  -5   1  -8   74.79    3.50
   5   1   8   69.19    2.90
  -5   1  -8   69.49    4.90
  -5  -1   8   73.39    4.30
   5   1   8   67.49    3.10
  -6  -1  -8   94.49    4.50
  -6  -1  -8   99.09    4.30
  -6  -1  -8   99.19    4.10
  -6   1   8   93.09    5.00
  -6   1  -8   99.79    4.30
   6   1   8  105.39    3.80
  -6  -1   8   96.79    4.60
  -6   1  -8   97.69    4.70
  -6  -1   8   89.39    4.90
   6   1   8  105.09    4.00
  -7  -1  -8   57.29    2.70
   7  -1   8   56.99    2.40
  -7  -1  -8   57.89    3.10
  -7  -1   8   56.19    3.10
   7   1   8   57.89    2.40
   7   1   8   63.59    2.60
  -7   1  -8   58.29    3.20
   8  -1   8    5.90    0.50
  -8  -1  -8    6.00    1.00
  -8  -1  -8    4.50    0.60
   8   1   8    5.10    0.60
  -8   1  -8    4.20    0.80
   8   1   8    5.30    0.60
   0  -2  -8  102.79    6.30
   0  -2   8   98.49    5.60
   0   2  -8  106.29    5.70
   0   2  -8  108.99    5.20
   1  -2   8   23.50    2.60
   1   2  -8   23.00    2.40
  -1  -2  -8   26.90    3.10
  -1  -2   8   25.80    2.40
  -1   2  -8   25.50    2.70
  -1   2  -8   27.50    2.40
   1   2   8   27.00    2.90
   1  -2  -8   28.60    3.20
   2  -2   8  318.67   13.30
   2  -2   8  328.17   12.90
  -2   2   8  337.37   12.60
  -2  -2  -8  338.47   14.10
   2   2   8  328.47   12.00
  -2   2  -8  336.87   13.60
   2   2   8  333.57   13.70
   2  -2  -8  308.37   14.00
  -2  -2   8  346.77   12.70
  -2   2  -8  335.77   12.70
  -2  -2   8  338.27   12.10
   2   2   8  336.37   12.90
  -3  -2  -8 1148.79   36.30
  -3  -2  -8 1218.58   39.50
   3  -2   8 1109.09   38.40
   3  -2   8 1127.99   37.80
   3   2  -8 1164.28   37.10
  -3  -2  -8 1115.19   36.40
  -3  -2  -8 1058.69   36.20
  -3   2   8 1146.49   37.70
   3  -2  -8 1147.89   39.40
  -3  -2   8 1057.49   35.70
  -3  -2   8 1207.28   37.70
  -3   2  -8 1104.49   38.60
   3   2   8 1152.18   35.90
  -3   2  -8 1119.19   37.00
  -3   2  -8 1097.09   36.20
   3   2   8 1151.48   38.80
   3   2   8 1043.30   36.00
  -3   2  -8 1131.69   37.60
  -3   2  -8 1112.59   36.40
  -3  -2   8  980.60   36.80
   4  -2   8    8.80    2.10
  -4  -2  -8    5.80    1.70
  -4  -2  -8    6.50    1.00
  -4  -2  -8    7.10    1.10
  -4   2   8    5.40    1.40
   4   2  -8    7.30    1.40
   4  -2   8    6.00    1.80
  -4  -2  -8    7.20    1.00
   4  -2  -8    6.50    1.90
  -4   2  -8    8.60    1.40
  -4   2  -8    8.00    1.20
   4   2   8    8.40    1.00
  -4   2  -8    7.90    1.10
   4   2   8    6.10    0.80
   4   2   8    5.40    1.90
   4   2   8    6.20    1.70
  -4   2  -8    5.90    1.50
  -4  -2   8    7.30    1.50
  -4  -2   8    5.90    1.30
  -5   2   8  678.43   24.10
  -5  -2  -8  662.83   25.40
  -5  -2  -8  684.93   22.90
  -5  -2  -8  689.03   22.80
  -5  -2  -8  687.23   23.20
  -5  -2   8  688.63   24.00
  -5  -2   8  688.73   23.50
  -5   2  -8  694.93   22.90
  -5   2  -8  708.03   23.50
   5   2   8  721.93   22.40
   5   2   8  705.93   22.60
   5  -2  -8  633.74   25.30
  -6   2   8    7.40    1.40
  -6  -2  -8    7.20    1.00
  -6  -2  -8   11.10    1.40
  -6  -2  -8    7.00    1.10
  -6  -2   8    8.10    1.30
  -6  -2   8    6.20    1.30
   6   2   8   11.60    0.90
  -6   2  -8    6.20    1.20
   6   2   8    9.10    1.00
  -6   2  -8    9.30    1.20
  -7  -2  -8   13.40    1.20
  -7  -2  -8   14.30    1.40
  -7  -2  -8   15.30    1.30
   7   2   8   16.30    1.00
   7   2   8   16.00    1.10
  -7   2  -8   17.40    1.60
  -7  -2   8   15.10    1.50
  -8  -2  -8   28.00    1.70
  -8  -2  -8   25.70    1.40
   8   2   8   27.10    1.40
  -8   2  -8   27.30    1.80
   8   2   8   27.80    1.20
   0  -3   8   77.09    4.20
   0   3  -8   81.09    4.40
   0  -3  -8   82.79    5.60
   0  -3   8   74.19    4.70
   0   3  -8   77.99    4.90
   1  -3   8   53.99    3.90
   1   3  -8   55.79    3.50
  -1  -3  -8   63.79    4.70
   1   3  -8   52.49    3.80
  -1  -3   8   58.89    3.70
  -1   3  -8   53.99    4.00
  -1  -3   8   50.69    2.40
   1  -3  -8   58.89    4.60
   1   3   8   55.59    4.10
  -1   3  -8   54.79    3.60
  -2  -3  -8  472.35   15.60
   2   3  -8  473.75   16.40
  -2   3   8  467.75   16.70
  -2  -3  -8  482.75   18.40
  -2  -3  -8  441.36   15.60
   2  -3   8  457.15   17.60
  -2   3  -8  442.86   16.20
  -2   3  -8  481.85   17.00
   2  -3  -8  429.56   18.30
   2   3   8  462.05   15.50
  -2   3  -8  459.45   15.60
  -2   3  -8  447.36   15.70
   2   3   8  431.86   17.60
  -2  -3   8  454.55   15.20
  -2  -3   8  505.95   17.00
  -2   3  -8  463.45   17.80
   2   3   8  445.36   16.90
   2   3   8  457.05   15.10
   3  -3   8   37.70    3.10
   3   3  -8   37.10    2.60
  -3  -3  -8   34.20    2.10
  -3  -3  -8   37.60    2.20
  -3   3   8   39.40    3.00
  -3  -3  -8   38.30    3.70
   3  -3   8   35.70    3.30
  -3  -3  -8   35.10    2.20
  -3  -3   8   37.00    3.00
  -3   3  -8   37.40    2.90
  -3   3  -8   33.80    2.20
   3   3   8   36.70    3.50
   3   3   8   35.90    2.00
  -3  -3   8   39.30    2.70
  -3  -3   8   34.40    1.80
  -3   3  -8   36.70    2.10
   3   3   8   37.50    1.80
  -3   3  -8   34.50    3.30
   3  -3  -8   37.40    3.80
   3   3   8   31.30    3.10
  -3   3  -8   33.20    2.50
  -4  -3  -8   83.09    5.60
  -4  -3  -8   77.79    3.60
   4  -3   8   72.69    4.50
  -4  -3  -8   79.99    3.70
  -4   3   8   80.29    4.60
  -4  -3  -8   77.89    3.50
   4   3  -8   79.79    4.20
  -4   3  -8   78.69    4.10
  -4  -3   8   76.29    4.50
  -4   3  -8   78.89    3.70
   4  -3  -8   76.79    5.60
  -4   3  -8   81.29    3.50
   4   3   8   80.99    3.50
  -4   3  -8   80.59    4.60
   4   3   8   83.49    4.90
  -4  -3   8   76.09    4.20
   4   3   8   78.29    3.20
  -5   3   8  186.88    8.40
  -5  -3  -8  196.28    7.40
  -5  -3  -8  201.38    9.60
  -5  -3  -8  192.88    7.30
  -5  -3  -8  198.18    7.20
  -5   3  -8  199.08    7.90
   5  -3  -8  182.78    9.70
   5   3   8  200.68    7.20
  -5  -3   8  196.78    8.40
  -5  -3   8  204.78    8.00
   5   3   8  200.48    6.90
  -5   3  -8  201.58    7.40
  -6  -3  -8   31.00    2.00
  -6  -3  -8   34.40    2.00
   6   3   8   32.90    1.80
   6   3   8   31.10    1.60
  -6   3  -8   34.60    2.20
  -6  -3   8   29.90    2.30
  -6   3  -8   28.80    2.20
  -7  -3  -8  489.25   16.00
  -7  -3  -8  478.85   16.00
  -7   3  -8  489.35   16.50
  -7  -3   8  482.35   16.50
   7   3   8  489.65   15.90
   7   3   8  457.55   15.60
   0  -4  -8    5.30    1.70
   0   4  -8    8.20    1.90
   0   4  -8    5.30    1.40
   0  -4  -8    4.10    0.80
   0   4  -8    9.30    1.10
   0  -4   8    4.30    1.30
   0   4   8    3.50    0.80
   0   4  -8    5.30    1.20
   0   4  -8    4.90    0.90
  -1  -4  -8   40.90    3.90
   1   4  -8   36.90    3.20
  -1   4   8   40.60    2.20
   1   4  -8   36.90    2.60
   1   4  -8   38.70    2.30
  -1  -4  -8   36.70    2.20
   1   4  -8   38.20    2.90
   1   4  -8   35.50    2.10
  -1   4  -8   39.90    3.00
   1   4   8   40.30    2.20
  -1   4  -8   32.70    2.50
  -1   4  -8   38.30    2.20
  -1   4  -8   38.30    3.40
  -1  -4   8   38.70    3.00
   1  -4  -8   36.40    3.70
  -1   4  -8   37.50    2.30
  -1  -4   8   35.80    1.90
  -2  -4  -8   98.19    6.10
  -2  -4  -8   87.89    4.00
   2  -4   8   90.89    5.50
  -2   4   8  103.19    5.00
  -2   4   8   95.39    4.00
  -2  -4  -8   87.19    4.00
   2   4  -8   93.99    4.70
  -2   4  -8   90.99    5.70
  -2   4  -8   87.39    4.10
  -2   4  -8   86.09    5.00
  -2   4  -8   92.99    4.60
  -2  -4   8   94.59    3.70
  -2   4  -8  102.39    4.10
   2   4   8   94.49    4.00
  -2  -4   8   97.59    5.10
   2  -4  -8  102.59    6.40
   2   4   8   86.19    5.50
  -3   4   8  114.09    5.60
  -3  -4  -8  104.29    4.60
  -3  -4  -8  110.09    4.60
  -3  -4  -8  110.69    6.60
   3   4  -8  122.19    5.30
  -3  -4  -8  103.19    4.60
  -3   4   8  106.19    4.40
  -3  -4   8  120.19    5.80
   3   4   8  107.59    4.50
  -3   4  -8  109.79    7.80
  -3   4  -8  105.59    4.50
  -3   4  -8  102.49    5.50
   3   4   8  109.59    8.20
  -3   4  -8  100.09    5.00
  -3  -4   8  109.59    4.10
   3   4   8  112.89    5.90
   3  -4  -8  105.59    6.80
  -3   4  -8  103.09    4.60
  -3  -4   8  116.29    5.30
  -4  -4  -8  271.87    9.80
  -4   4   8  259.27   10.90
  -4  -4  -8  273.67    9.80
  -4  -4  -8  285.37    9.70
   4   4  -8  277.77   10.50
  -4  -4  -8  270.77   12.10
  -4   4  -8  279.87    9.90
  -4   4  -8  263.67   10.20
   4  -4  -8  258.37   12.30
  -4  -4   8  286.17   10.60
  -4   4  -8  272.37    9.70
   4   4   8  273.77    9.20
   4   4   8  270.27    9.60
  -5  -4  -8    2.00    0.60
  -5   4   8    3.20    1.10
  -5  -4  -8    3.60    0.70
  -5  -4  -8    2.00    0.70
  -5   4  -8    4.30    1.00
  -5   4  -8    2.70    0.90
   5   4   8    2.60    0.50
  -5  -4   8    3.70    1.00
   5   4   8    2.00    0.60
  -5  -4   8    2.80    1.10
  -6  -4  -8  120.59    4.90
  -6  -4  -8  126.19    4.90
  -6   4  -8  116.59    5.10
  -6  -4   8  127.29    5.40
   6   4   8  120.99    4.70
  -7  -4  -8   61.49    2.70
  -7  -4  -8   64.29    2.70
  -7   4  -8   61.19    3.00
   7   4   8   65.49    2.70
  -7  -4   8   63.09    3.10
   0   5  -8   34.00    2.50
   0   5  -8   37.10    2.20
   0   5   8   35.00    2.10
   0  -5  -8   35.80    2.10
   0   5  -8   35.00    2.10
   0  -5   8   38.50    2.90
   0   5  -8   32.10    3.20
   0  -5  -8   35.10    3.60
   0   5  -8   35.20    2.90
   1   5  -8  290.87   11.50
   1   5  -8  268.97   12.60
   1   5  -8  279.37   10.90
  -1  -5  -8  312.07   13.10
  -1   5   8  286.47   10.30
  -1  -5  -8  307.37   10.30
   1   5  -8  288.67   10.20
   1   5  -8  285.17   10.30
   1  -5  -8  297.17   13.00
  -1  -5   8  306.47   11.50
  -1   5  -8  272.87   12.70
  -1   5  -8  291.57   11.60
   1   5   8  285.17   10.20
  -1   5  -8  301.47   10.30
  -1   5  -8  286.57   10.40
  -1   5  -8  276.27   10.80
   2   5  -8  331.97   11.70
  -2  -5  -8  332.57   11.80
   2   5  -8  342.77   13.80
   2   5  -8  327.27   12.40
  -2   5   8  348.27   11.70
  -2  -5  -8  363.66   14.60
   2   5   8  325.67   11.70
  -2   5  -8  318.87   12.20
  -2   5  -8  336.87   11.80
  -2  -5   8  335.27   12.50
  -2   5  -8  322.67   11.80
  -2   5  -8  329.37   13.10
  -2  -5   8  337.37   13.00
  -2  -5   8  342.57   11.40
   2  -5  -8  351.66   14.70
  -3  -5  -8  104.99    6.40
  -3   5   8  105.69    5.40
   3   5  -8  108.89    5.20
  -3  -5  -8  111.99    4.60
  -3   5   8  108.79    4.50
  -3  -5  -8  114.29    4.70
   3   5   8  110.19    4.50
   3  -5  -8  109.79    6.80
  -3  -5   8  111.89    4.20
  -3   5  -8  107.09    4.70
  -3  -5   8  114.39    5.80
  -3   5  -8  105.89    5.00
  -3  -5   8  117.19    5.30
  -3   5  -8  111.89    4.60
  -4   5   8    6.80    0.90
  -4  -5  -8    8.50    1.10
  -4   5   8    8.80    1.60
  -4  -5  -8    9.20    1.20
   4   5  -8    8.70    1.40
   4   5   8    6.20    1.00
  -4   5  -8    8.20    1.30
  -4  -5   8   11.10    1.70
  -4   5  -8   10.80    1.40
  -4  -5   8    7.70    1.60
  -4   5  -8    8.40    1.10
  -5  -5  -8   34.50    2.10
  -5   5   8   33.10    1.80
  -5  -5  -8   32.90    1.90
  -5  -5   8   33.30    2.40
   5   5   8   38.40    2.00
  -5   5  -8   34.70    2.30
  -5   5  -8   33.70    2.00
  -6   5   8   74.79    3.00
  -6  -5  -8   71.99    3.20
  -6  -5   8   76.19    3.60
   6   5   8   75.99    3.10
  -7  -5  -8  136.99    5.00
  -7  -5   8  136.09    5.40
   7   5   8  139.89    4.90
   0  -6   8  135.99    4.90
   0  -6  -8  128.99    7.30
   0   6  -8  125.79    5.70
   0  -6   8  126.29    6.10
   0   6   8  143.09    5.30
   0   6  -8  131.39    5.20
   0   6  -8  131.39    5.40
  -1  -6  -8   52.29    2.60
  -1  -6  -8   53.69    4.20
   1   6  -8   48.70    2.60
   1   6  -8   52.19    2.50
   1   6  -8   46.90    2.90
  -1   6   8   46.70    2.50
  -1   6  -8   47.30    2.50
  -1   6  -8   45.40    2.60
  -1   6  -8   44.40    2.80
   1  -6  -8   41.30    4.00
  -1  -6   8   44.00    3.30
  -1  -6   8   47.40    3.00
  -1  -6   8   48.40    2.20
   1   6   8   45.90    2.50
   2   6  -8  245.18    9.10
   2   6  -8  252.47    9.60
  -2  -6  -8  256.17    9.10
   2   6  -8  257.07    8.90
  -2  -6  -8  230.98   11.10
  -2   6   8  257.97    9.10
  -2   6  -8  253.17    9.20
  -2   6  -8  250.77    9.10
   2   6   8  259.87    9.10
  -2  -6   8  254.17   10.30
   2  -6  -8  254.77   11.60
  -2  -6   8  252.27    9.60
  -2  -6   8  263.37    8.70
  -3  -6  -8   90.99    3.90
  -3  -6  -8   90.69    3.90
  -3   6   8   98.29    4.00
   3   6  -8   87.39    4.40
  -3   6   8   84.49    4.70
  -3  -6   8   95.89    3.60
  -3   6  -8   91.29    4.00
  -3   6  -8   96.69    4.00
  -3  -6   8  100.89    4.50
   3   6   8   93.99    3.90
  -3  -6   8   84.49    4.80
  -4   6   8   15.00    1.20
  -4  -6  -8   14.00    1.20
  -4  -6  -8   13.30    1.30
  -4   6  -8   12.10    1.30
  -4  -6   8   10.50    1.40
  -4   6  -8   12.20    1.10
   4   6   8   13.20    1.20
  -5  -6  -8  138.79    5.00
  -5   6   8  131.69    5.10
  -5  -6  -8  145.09    5.30
   5   6   8  139.29    5.20
  -5  -6   8  129.19    5.50
  -6  -6  -8   20.10    1.30
  -6   6   8   19.60    1.20
  -6  -6   8   20.50    1.50
   6   6   8   21.20    1.20
   0  -7   8   45.00    2.00
   0   7   8   44.40    2.30
   0   7  -8   42.90    2.30
   0  -7   8   45.00    3.50
   0   7  -8   42.00    2.50
  -1   7   8  431.16   15.00
   1   7  -8  441.66   15.00
   1   7  -8  455.95   15.20
  -1  -7   8  421.06   17.80
  -1   7  -8  449.95   15.20
  -1  -7   8  458.25   14.60
   1   7   8  453.95   15.10
  -1   7  -8  444.16   15.00
  -2   7   8  219.18    7.80
  -2  -7  -8  216.48    7.80
   2   7  -8  213.88    7.90
   2   7  -8  217.08    7.60
  -2  -7   8  214.08    7.40
   2   7   8  215.08    7.80
  -2   7  -8  211.68    7.90
  -2   7  -8  215.18    7.80
  -3   7   8   22.80    1.50
   3   7  -8   23.20    1.60
  -3  -7  -8   22.50    1.60
   3   7   8   24.80    1.60
  -3   7  -8   20.90    1.50
  -3  -7   8   25.00    1.80
  -3   7  -8   23.10    1.70
  -3  -7   8   24.10    1.20
  -4  -7  -8   92.29    3.80
  -4   7   8   97.59    3.80
  -4  -7  -8   85.69    3.70
   4   7   8   95.79    3.80
  -4   7  -8   95.29    3.80
  -4  -7   8   95.39    4.10
  -5  -7  -8   51.79    2.20
  -5  -7  -8   53.49    2.30
  -5   7   8   46.40    2.20
  -5  -7   8   54.99    2.60
   0  -8  -8    2.30    0.60
   0   8   8    2.80    0.60
   0   8  -8    2.30    0.70
   0   8  -8    2.10    0.60
   0  -8   8    2.10    0.40
  -1   8   8   38.80    2.00
   1   8  -8   40.10    2.00
   1   8  -8   40.80    2.20
   1   8   8   37.00    2.00
  -1  -8   8   38.00    1.70
  -1   8  -8   40.80    2.20
  -1   8  -8   39.10    2.00
  -2   8   8  146.89    5.30
   2   8  -8  151.58    5.30
  -2  -8  -8  136.59    5.20
   2   8  -8  139.19    5.10
  -2   8  -8  135.29    5.20
   2   8   8  137.69    5.20
   2   8   8  130.99    5.00
  -2  -8   8  140.59    4.90
  -2   8  -8  141.09    5.30
   3   8  -8   42.30    2.00
  -3  -8  -8   39.20    1.90
  -3   8   8   39.90    1.90
  -3   8  -8   37.50    1.90
  -3  -8   8   40.60    1.60
  -3   8  -8   42.80    2.10
   3   8   8   37.40    1.90
   3   8   8   37.50    1.80
  -4  -8  -8  171.18    5.80
  -4  -8  -8  162.28    5.80
  -4   8   8  168.08    5.90
   4   8   8  168.78    5.70
   0   9  -8    6.40    0.80
   0   9  -8    5.70    0.70
   0   9   8    5.50    0.70
   0  -9   8    5.60    0.60
   1   9  -8  173.08    6.10
   1  -9   8  176.88    5.90
   1   9  -8  180.48    6.30
  -1   9   8  172.18    6.20
  -1   9  -8  178.48    6.20
  -1   9  -8  181.48    6.30
   1   9   8  174.78    6.20
   1   9   8  173.08    6.00
  -1  -9   8  180.28    5.90
   0   0   9    0.70    0.40
   0   0  -9    0.50    0.50
   0   0  -9    0.70    0.70
  -1   0  -9  172.48    6.40
   1   0   9  174.88    6.10
   1   0   9  155.28    7.90
  -1   0  -9  167.58    6.40
  -1   0   9  166.78    6.00
   1   0  -9  165.88    6.20
  -1   0  -9  164.68    6.90
   1   0   9  167.38    7.50
  -1   0  -9  175.88    7.40
  -2   0  -9    2.10    0.90
  -2   0  -9    1.10    0.60
  -2   0  -9    0.30    1.00
   2   0   9    0.80    1.20
  -2   0   9    0.80    0.90
  -2   0  -9    0.30    0.60
   2   0   9    0.00    1.00
  -2   0  -9    0.40    0.80
   2   0   9   -0.20    0.30
   3   0   9  102.29    3.90
  -3   0  -9  100.09    4.20
   3   0   9   99.99    5.50
  -3   0  -9  103.39    4.80
  -3   0  -9   96.39    4.30
  -3   0   9  107.99    5.30
  -3   0  -9   92.19    6.10
   3   0   9   86.99    5.90
  -4   0  -9  287.07   10.10
   4   0   9  283.47    9.80
  -4   0   9  297.37   11.40
  -4   0  -9  276.27   12.50
  -4   0  -9  286.67   10.80
  -5   0  -9  262.27    9.50
  -5   0  -9  275.27   10.00
   5   0   9  269.87    9.00
  -5   0   9  240.28   10.30
  -6   0  -9   51.29    2.70
  -6   0  -9   52.09    2.90
   6   0   9   55.39    2.30
  -7   0  -9  104.59    4.40
   7   0   9  102.39    3.70
   0   1  -9  189.58    7.50
   0  -1  -9  186.48    9.30
   0  -1   9  184.28    8.40
   0  -1  -9  185.98    6.80
   0   1  -9  180.28    8.50
   0   1   9  182.08    6.50
   0   1  -9  180.58    6.80
   0  -1   9  180.98    6.50
   1   1  -9  270.27    9.70
   1   1  -9  281.37   10.50
   1  -1   9  279.47   11.20
  -1  -1  -9  274.47   12.40
   1  -1   9  269.47    9.50
   1  -1   9  280.77   11.80
  -1  -1  -9  284.77    9.90
  -1  -1   9  283.27    9.60
   1   1   9  286.27    9.60
   1  -1  -9  288.77   12.50
  -1   1  -9  279.67   10.50
  -1   1  -9  265.87    9.90
   1   1   9  285.77   11.90
  -1   1  -9  277.37   11.00
  -1   1  -9  287.27    9.90
  -1   1  -9  276.97   11.90
  -1  -1   9  290.07   10.90
   2  -1   9  296.47   10.20
  -2   1   9  296.07   11.60
  -2  -1  -9  316.97   13.40
  -2  -1  -9  286.27   10.60
   2  -1   9  301.47   11.90
  -2  -1  -9  295.17   10.50
   2   1  -9  301.77   11.20
   2  -1   9  285.07   12.40
   2   1   9  298.37   10.20
  -2   1  -9  313.87   10.60
   2   1   9  300.47   12.00
  -2  -1   9  321.67   11.80
  -2   1  -9  308.47   11.20
  -2  -1   9  284.37   10.10
  -2   1  -9  301.27   11.80
  -2   1  -9  296.07   10.60
  -3  -1  -9  282.27   12.50
   3  -1   9  280.67    9.60
  -3  -1  -9  276.67    9.90
  -3  -1  -9  284.57   10.10
   3  -1   9  269.57   11.30
  -3  -1  -9  284.17   10.50
  -3   1   9  278.27   11.10
   3   1  -9  272.47   10.60
   3   1   9  266.27   11.30
  -3   1  -9  286.97   10.10
  -3   1  -9  274.57    9.90
  -3   1  -9  287.17   10.70
  -3  -1   9  296.67   11.30
   3   1   9  283.67    9.60
  -3   1  -9  282.77   11.20
  -3  -1   9  284.67   10.60
   4  -1   9  282.97    9.50
  -4  -1  -9  274.67   10.00
   4   1  -9  277.07   10.40
  -4  -1  -9  288.27   10.50
  -4  -1  -9  274.57    9.80
  -4  -1  -9  259.77   12.20
  -4   1   9  270.77   11.00
  -4   1  -9  277.67   10.60
  -4   1  -9  278.47   10.00
  -4   1  -9  279.87    9.80
   4   1   9  279.47    9.50
  -4  -1   9  293.27   11.20
  -4  -1   9  269.07   10.50
   5  -1   9   54.79    2.40
  -5  -1  -9   53.89    2.90
  -5  -1  -9   56.69    3.20
  -5  -1  -9   55.49    2.70
  -5   1  -9   60.79    3.30
  -5   1  -9   56.49    2.90
  -5  -1   9   57.89    3.20
   5   1   9   58.29    2.50
  -5  -1   9   52.09    3.50
   6  -1   9  140.19    5.00
  -6  -1  -9  145.59    5.60
  -6  -1  -9  141.69    5.80
  -6  -1  -9  136.29    5.30
   6   1   9  146.59    5.20
  -6   1  -9  143.29    5.90
   6   1   9  144.39    5.10
  -6  -1   9  135.99    5.70
  -7  -1  -9   17.00    1.20
  -7  -1  -9   16.20    1.40
   7  -1   9   17.30    1.00
  -7  -1  -9   18.30    1.20
   7   1   9   16.80    1.00
   7   1   9   15.30    0.90
  -7   1  -9   16.10    1.50
  -7   1  -9   15.10    1.20
   0  -2  -9  321.17   13.40
   0  -2   9  302.27   10.10
   0   2  -9  301.87   10.30
   0   2  -9  286.57   10.40
   0   2  -9  293.37   12.30
   0   2  -9  296.67   11.00
   0   2  -9  300.67   11.50
   0  -2   9  279.17   12.00
   0  -2  -9  289.57   10.30
   0  -2   9  278.67   11.50
   1   2  -9  212.28    8.30
   1  -2   9  200.28    7.30
  -1  -2  -9  207.18    7.60
   1   2  -9  206.78    7.50
   1  -2   9  198.48    8.80
   1  -2   9  193.88    9.30
  -1  -2  -9  217.18   10.30
  -1  -2   9  218.08    7.40
  -1   2  -9  214.78    8.30
  -1  -2   9  214.98    8.70
   1  -2  -9  213.58   10.30
  -1   2  -9  209.88    8.80
  -1   2  -9  205.78    7.70
  -1   2  -9  204.78    9.50
   1   2   9  205.88    7.20
  -1   2  -9  203.98    7.60
   2   2  -9   60.99    3.40
   2  -2   9   61.09    2.70
  -2  -2  -9   54.29    2.90
   2  -2   9   57.29    3.90
  -2  -2  -9   58.19    4.70
  -2  -2  -9   65.29    2.90
   2  -2   9   59.19    4.20
  -2   2   9   56.59    3.70
   2   2   9   51.49    4.30
  -2  -2   9   58.39    2.50
  -2   2  -9   57.39    4.30
  -2   2  -9   53.69    2.80
   2  -2  -9   60.39    4.70
  -2   2  -9   58.09    3.40
  -2   2  -9   55.69    2.90
   2   2   9   58.09    2.50
  -2   2  -9   59.19    3.80
   2   2   9   55.69    3.90
  -3   2   9   30.80    2.70
  -3  -2  -9   33.30    2.00
   3   2  -9   31.50    2.40
   3  -2   9   28.30    2.90
  -3  -2  -9   32.00    3.50
  -3  -2  -9   32.70    2.10
  -3   2  -9   35.30    2.50
   3  -2  -9   34.80    3.60
  -3  -2   9   32.10    2.50
  -3   2  -9   33.50    2.80
   3   2   9   32.70    1.70
  -3   2  -9   32.40    2.00
  -3   2  -9   29.20    2.10
  -3  -2   9   34.40    2.80
   3   2   9   26.10    2.80
  -4  -2  -9  170.88    6.50
   4   2  -9  171.48    7.10
  -4   2   9  161.08    7.50
  -4  -2  -9  158.78    6.40
  -4  -2  -9  169.88    6.60
  -4   2  -9  171.28    7.10
  -4   2  -9  172.78    6.60
   4   2   9  172.08    6.30
  -4  -2   9  171.58    7.20
  -4  -2   9  172.98    7.60
   4   2   9  182.58    6.20
  -4   2  -9  182.18    6.50
  -5  -2  -9  209.38    7.80
  -5  -2  -9  211.78    7.50
  -5   2   9  204.58    8.70
  -5  -2  -9  205.28    7.60
  -5  -2   9  208.58    8.70
   5   2   9  213.58    7.30
  -5   2  -9  209.08    7.80
   5   2   9  207.58    7.50
  -5  -2   9  208.18    8.20
  -5   2  -9  220.48    8.30
  -6  -2  -9   17.50    1.50
  -6  -2  -9   11.20    1.70
  -6  -2  -9   18.10    1.30
  -6   2  -9   17.20    1.40
   6   2   9   19.00    1.20
   6   2   9   16.80    1.00
  -6  -2   9   14.80    1.50
  -6   2  -9   14.90    1.60
  -7  -2  -9  251.57    8.60
  -7  -2  -9  261.07    8.60
  -7  -2  -9  229.68    8.90
   7  -2   9  254.67    8.30
  -7   2  -9  259.07    9.00
   7   2   9  257.07    8.40
   7   2   9  247.18    8.30
  -7  -2   9  239.98    8.90
   0   3  -9  148.99    5.60
   0  -3   9  130.89    7.00
   0   3  -9  141.89    6.60
   0   3  -9  145.59    6.20
   0   3  -9  138.49    5.60
   0   3  -9  139.79    7.20
   0  -3  -9  139.49    5.50
   0  -3   9  154.58    5.30
   0  -3  -9  144.79    8.00
  -1  -3  -9   71.89    3.20
   1  -3   9   68.99    2.90
   1  -3   9   59.99    4.10
   1  -3   9   64.89    4.50
   1   3  -9   67.89    3.10
  -1  -3  -9   65.99    5.10
   1   3  -9   64.69    3.70
  -1   3  -9   69.99    4.70
  -1   3  -9   68.89    3.30
  -1  -3   9   67.39    2.90
  -1   3  -9   69.89    4.20
  -1   3  -9   65.69    3.60
  -1   3  -9   67.49    3.10
  -1  -3   9   68.19    4.10
   1  -3  -9   68.59    5.20
  -2  -3  -9  702.23   23.60
  -2  -3  -9  693.63   23.50
   2   3  -9  721.63   24.40
   2  -3   9  682.13   25.00
  -2  -3  -9  779.42   27.00
   2   3   9  680.73   23.10
  -2  -3   9  737.43   23.20
   2  -3  -9  681.93   26.50
  -2   3  -9  708.33   25.00
  -2  -3   9  769.12   25.00
   2   3   9  666.33   23.40
  -2   3  -9  720.53   24.40
  -2   3  -9  738.63   23.60
  -2   3  -9  720.63   23.70
   3   3  -9  552.24   18.80
  -3  -3  -9  535.15   18.00
  -3  -3  -9  547.15   18.00
  -3   3   9  521.85   19.10
  -3   3  -9  554.44   18.80
  -3  -3   9  528.65   17.40
  -3   3  -9  551.44   18.10
   3  -3  -9  479.65   20.50
   3   3   9  530.15   17.80
  -3  -3   9  560.24   18.80
  -3   3  -9  546.05   18.00
   3   3   9  522.15   17.50
   4   3  -9  119.49    5.30
  -4  -3  -9  111.19    4.60
  -4  -3  -9  119.09    4.70
  -4   3   9  109.89    5.60
  -4  -3  -9  116.49    4.80
  -4  -3   9  115.29    5.30
   4   3   9  116.19    4.60
  -4  -3   9  112.09    5.60
   4   3   9  114.29    4.30
  -4   3  -9  119.99    5.30
  -4   3  -9  115.19    4.70
  -4   3  -9  115.09    4.80
  -5  -3  -9  162.58    6.20
  -5  -3  -9  163.38    6.10
  -5  -3  -9  159.98    5.90
   5   3   9  165.18    6.00
  -5   3  -9  169.38    6.70
  -5  -3   9  154.48    6.60
   5   3   9  158.78    5.70
  -5   3  -9  156.28    6.10
  -6  -3  -9   16.80    1.30
  -6  -3  -9   15.10    1.20
  -6  -3   9   15.00    1.50
  -6   3  -9   15.00    1.30
  -6   3  -9   14.60    1.40
   6   3   9   13.40    1.10
   6   3   9   14.30    0.90
  -7  -3  -9   35.20    1.80
  -7   3  -9   36.70    2.00
   7   3   9   36.70    1.70
   0   4  -9   43.70    2.90
   0   4  -9   42.70    2.30
   0  -4  -9   45.30    2.40
   0   4  -9   44.40    2.50
   0   4   9   41.60    2.30
   0  -4  -9   39.80    3.90
   0  -4   9   43.10    2.10
  -1   4   9  339.17   11.50
   1   4  -9  335.27   11.60
  -1  -4  -9  328.37   14.30
   1   4  -9  335.87   12.40
   1   4  -9  334.07   11.50
   1  -4  -9  327.57   14.40
   1   4   9  321.37   11.50
  -1   4  -9  321.77   12.20
  -1  -4   9  335.37   12.70
  -1  -4   9  348.17   11.30
  -1   4  -9  327.37   11.70
  -1   4  -9  341.47   11.60
  -2  -4  -9   76.09    5.40
   2   4  -9   70.09    3.90
  -2  -4  -9   74.69    3.40
  -2  -4   9   75.19    4.00
   2   4   9   67.29    3.20
  -2  -4   9   74.39    3.00
  -2   4  -9   68.99    3.30
   2  -4  -9   75.09    5.40
  -2   4  -9   72.89    3.50
  -2  -4   9   70.99    4.30
  -2   4  -9   76.19    3.90
  -3   4   9   57.69    3.60
  -3  -4  -9   64.19    3.00
  -3  -4  -9   67.99    3.00
  -3  -4  -9   60.39    4.70
   3   4  -9   62.39    3.50
  -3   4  -9   64.59    3.00
  -3  -4   9   61.59    3.50
  -3   4  -9   60.49    3.10
  -3  -4   9   60.39    2.50
   3  -4  -9   50.49    4.60
  -3   4  -9   61.29    3.40
   3   4   9   62.89    2.90
   4   4  -9   76.49    3.80
  -4  -4  -9   69.09    3.10
  -4  -4  -9   73.29    3.30
  -4   4  -9   68.99    3.60
  -4   4  -9   68.09    3.30
  -4  -4   9   66.39    3.70
   4   4   9   72.19    3.10
  -4   4  -9   70.79    3.20
  -5  -4  -9  131.09    5.00
  -5  -4  -9  133.39    5.30
  -5   4  -9  135.39    5.60
  -5   4  -9  139.79    5.30
   5   4   9  133.99    5.10
  -5  -4   9  139.99    5.80
  -6  -4  -9    6.60    0.90
   6   4   9    6.00    0.70
  -6   4  -9    5.80    0.90
  -6  -4   9    4.70    0.90
   0   5  -9   21.00    2.00
   0   5  -9   22.70    1.70
   0  -5   9   23.20    1.30
   0  -5  -9   20.50    1.50
   0  -5  -9   19.00    2.80
   0   5   9   22.70    1.60
   0   5  -9   19.80    1.50
  -1   5   9  154.38    5.70
   1   5  -9  143.69    6.30
   1   5  -9  148.39    5.80
   1   5  -9  148.89    5.60
  -1  -5  -9  155.88    5.80
  -1  -5  -9  136.09    7.70
  -1   5  -9  154.88    5.90
  -1  -5   9  154.58    5.40
  -1   5  -9  150.88    5.70
  -1   5  -9  142.59    6.20
   1  -5  -9  143.99    7.90
   1   5   9  145.79    5.70
  -1  -5   9  140.69    6.70
  -2   5   9  340.77   12.30
  -2  -5  -9  360.96   12.40
   2   5  -9  360.86   13.10
  -2  -5   9  369.06   13.10
  -2   5  -9  366.56   12.40
  -2  -5   9  354.86   13.50
   2   5   9  366.76   12.40
  -2   5  -9  358.16   12.90
  -2  -5   9  363.76   12.00
  -2   5  -9  353.36   12.50
  -3  -5  -9   39.50    2.20
  -3   5   9   36.30    2.10
  -3  -5  -9   40.90    2.20
   3   5  -9   39.00    2.70
  -3   5  -9   40.40    2.30
  -3   5  -9   45.30    2.30
  -3  -5   9   42.10    1.80
   3   5   9   42.40    2.20
  -3  -5   9   43.80    2.80
  -3   5  -9   38.40    2.50
  -4   5   9  131.19    5.20
  -4  -5  -9  145.79    5.50
  -4  -5  -9  140.99    5.40
  -4   5  -9  145.79    5.80
   4   5   9  151.68    5.50
  -4   5  -9  146.09    5.50
  -4   5  -9  144.39    5.40
  -4  -5   9  138.79    5.90
  -5  -5  -9  149.79    5.50
  -5  -5  -9  142.09    5.30
  -5   5  -9  143.29    5.70
   5   5   9  147.89    5.40
  -5   5  -9  147.19    5.50
  -5  -5   9  149.99    5.90
  -6  -5  -9  231.78    7.80
  -6  -5   9  227.58    8.10
   6   5   9  217.38    7.70
   0   6  -9   35.60    2.00
   0   6  -9   32.20    2.30
   0   6  -9   35.10    2.10
   0  -6   9   35.00    1.70
   0   6   9   33.30    2.00
   1   6  -9  213.78    7.70
  -1  -6  -9  214.28    7.80
   1   6  -9  208.98    7.90
   1  -6   9  207.78    7.40
  -1   6   9  218.88    7.80
   1   6  -9  204.58    8.30
  -1  -6   9  224.18    8.30
  -1   6  -9  218.58    7.80
  -1   6  -9  207.48    8.20
   1   6   9  218.08    7.80
  -1  -6   9  231.28    7.50
  -1   6  -9  220.68    7.90
   2   6  -9   22.10    1.60
   2   6  -9   22.20    1.90
  -2  -6  -9   23.70    1.60
  -2   6   9   21.40    1.50
  -2   6  -9   23.30    1.60
  -2  -6   9   24.10    1.30
  -2   6  -9   22.70    1.70
  -2   6  -9   23.50    1.80
   2   6   9   23.30    1.60
  -2  -6   9   23.10    1.90
  -3  -6  -9   28.90    1.70
   3   6  -9   26.70    2.00
  -3   6   9   28.10    1.60
   3   6   9   28.60    1.70
  -3  -6   9   29.40    2.10
  -3   6  -9   30.30    1.80
  -3   6  -9   28.60    1.70
  -3  -6   9   28.50    1.40
  -3   6  -9   24.80    2.70
  -4  -6  -9  126.79    4.80
  -4   6   9  111.89    4.60
  -4  -6  -9  131.09    4.70
  -4  -6   9  127.69    5.20
  -4   6  -9  128.19    4.80
   4   6   9  133.29    4.80
  -4   6  -9  129.39    4.70
  -5  -6  -9   10.50    0.90
  -5  -6  -9    8.70    0.80
  -5   6   9    7.90    0.70
   5   6   9    6.80    0.80
  -5  -6   9    9.90    1.10
   0   7  -9    0.40    0.50
   0  -7  -9    0.20    0.40
   0   7  -9    0.70    0.50
   0   7   9    0.30    0.40
   0  -7   9    0.70    0.30
  -1   7   9   46.30    2.30
   1  -7   9   50.39    2.10
   1   7  -9   48.90    2.50
   1   7  -9   51.49    2.30
  -1  -7  -9   49.80    2.30
  -1  -7   9   47.50    2.10
   1   7   9   51.39    2.40
  -1   7  -9   50.19    2.50
  -1   7  -9   52.29    2.40
  -2  -7  -9   52.69    2.30
  -2   7   9   49.00    2.30
   2   7  -9   46.80    2.60
   2   7  -9   50.29    2.40
  -2   7  -9   48.30    2.40
  -2  -7   9   50.39    2.60
   2   7   9   48.50    2.30
  -2   7  -9   49.50    2.30
  -2  -7   9   48.80    2.00
  -3  -7  -9  232.88    8.00
  -3   7   9  232.68    7.90
  -3  -7   9  224.98    7.60
  -3  -7   9  224.88    8.20
   3   7   9  230.48    8.00
  -3   7  -9  230.58    8.00
  -3   7  -9  236.28    8.10
  -4  -7  -9   39.10    1.80
  -4  -7  -9   43.90    1.80
  -4   7   9   36.00    1.70
  -4   7  -9   40.80    1.90
   4   7   9   39.90    1.80
  -4  -7   9   38.40    2.00
   0   8   9  105.09    3.90
   0  -8   9  104.39    3.60
   0   8  -9  101.69    3.80
   0   8  -9  105.49    4.00
   0  -8  -9   94.09    3.70
  -1   8   9   52.59    2.30
  -1  -8  -9   51.79    2.30
   1   8  -9   56.99    2.40
   1   8  -9   53.09    2.30
   1  -8   9   54.29    2.10
   1   8   9   55.89    2.40
  -1   8  -9   58.89    2.50
  -1  -8   9   56.19    2.10
  -1   8  -9   54.49    2.40
  -2  -8  -9   63.39    2.60
   2   8  -9   66.19    2.60
  -2   8   9   62.59    2.60
  -2   8  -9   68.89    2.80
   2   8   9   63.19    2.60
  -2   8  -9   67.59    2.70
  -2  -8   9   65.19    2.40
   0   0  10  355.46   11.90
   0   0 -10  353.86   12.20
   0   0 -10  361.06   12.80
  -1   0 -10   19.80    1.80
  -1   0 -10   18.00    1.40
  -1   0  10   16.70    1.10
   1   0 -10   15.80    1.30
   1   0  10   18.40    1.20
  -1   0 -10   16.30    1.50
  -2   0 -10    3.80    0.80
  -2   0  10    2.30    1.10
   2   0  10    3.30    0.60
  -2   0 -10    2.70    0.80
  -2   0 -10    4.50    1.00
  -3   0 -10   79.99    3.60
   3   0  10   86.99    3.40
  -3   0 -10   82.79    3.70
  -3   0 -10   80.79    4.10
  -3   0  10   82.89    4.50
  -4   0 -10    0.60    0.60
  -4   0 -10    0.80    0.50
  -4   0 -10    1.90    0.80
   4   0  10    1.20    0.40
  -5   0 -10   12.80    1.10
  -5   0 -10   14.10    1.50
  -5   0 -10   14.70    1.40
   5   0  10   14.70    1.00
   6   0  10    1.60    0.40
  -6   0 -10    2.00    0.60
  -6   0 -10    2.30    0.70
   0  -1  10  181.38    6.30
   0   1 -10  175.38    6.50
   0  -1 -10  184.08    6.60
   0   1  10  166.28    6.20
   0   1 -10  173.88    7.20
  -1  -1 -10   78.09    5.60
  -1  -1 -10   88.39    3.80
   1   1 -10   90.69    4.40
   1  -1  10   87.49    3.50
   1   1 -10   90.29    3.70
  -1   1 -10   89.79    3.80
  -1  -1  10   88.99    3.50
  -1   1 -10   85.59    4.30
   1   1  10   82.29    3.40
  -1   1 -10   96.09    3.90
   2  -1  10  871.71   27.80
  -2  -1 -10  812.82   30.80
  -2  -1 -10  889.41   28.20
  -2  -1 -10  863.41   28.20
   2   1 -10  865.01   28.80
  -2  -1  10  801.92   29.10
  -2   1 -10  879.31   28.80
   2   1  10  892.91   27.80
  -2   1 -10  882.71   28.20
  -2   1 -10  857.21   28.20
  -2  -1  10  853.51   28.80
   3   1 -10   82.19    4.10
  -3  -1 -10   82.99    3.70
  -3  -1 -10   82.29    3.80
  -3   1  10   83.49    4.50
   3  -1  10   85.29    3.40
  -3   1 -10   87.49    3.80
  -3  -1  10   77.79    4.10
  -3  -1  10   79.29    4.50
   3   1  10   86.49    3.40
  -3   1 -10   84.19    4.20
  -3   1 -10   90.99    3.70
  -4  -1 -10  205.08    7.40
  -4  -1 -10  203.98    7.80
  -4  -1 -10  206.38    7.50
   4  -1  10  203.28    7.10
   4   1 -10  201.38    7.80
  -4   1 -10  206.78    7.50
  -4   1 -10  206.38    7.40
  -4  -1  10  185.98    7.80
   4   1  10  204.48    7.10
  -4   1 -10  211.48    8.00
   5  -1  10  158.98    5.50
  -5  -1 -10  154.48    6.10
  -5  -1 -10  151.78    5.60
  -5  -1 -10  160.88    5.90
  -5   1 -10  156.08    5.90
  -5   1 -10  150.58    5.60
   5   1  10  151.18    5.50
  -5   1 -10  159.48    6.30
  -6  -1 -10   43.20    2.10
   6  -1  10   42.40    1.80
  -6  -1 -10   42.20    2.20
  -6   1 -10   42.70    2.30
   6   1  10   42.30    1.80
  -6   1 -10   39.20    2.00
   0   2 -10   21.00    1.60
   0  -2  10   23.50    1.40
   0   2 -10   21.80    2.00
   0  -2 -10   24.20    1.60
   0   2 -10   22.60    1.60
   0  -2 -10   18.50    2.70
   1   2 -10  176.48    6.30
  -1  -2 -10  172.58    8.90
  -1  -2 -10  175.48    6.30
   1  -2  10  172.98    6.10
   1   2 -10  168.58    7.00
  -1   2 -10  168.98    6.30
  -1   2 -10  162.78    6.40
  -1  -2  10  166.18    6.00
   1  -2 -10  144.09    8.30
  -1   2 -10  167.58    6.90
  -2  -2 -10   42.40    3.90
   2  -2  10   44.90    2.10
   2   2 -10   44.50    2.90
  -2  -2 -10   44.60    2.50
  -2  -2 -10   49.30    2.40
  -2   2 -10   44.60    2.80
   2   2  10   43.20    2.00
  -2   2 -10   44.00    2.40
  -2  -2  10   46.60    2.00
  -2   2 -10   48.00    2.50
  -2  -2  10   46.10    2.90
  -2  -2  10   42.90    3.10
   2  -2 -10   39.80    4.30
  -3   2  10  306.87   12.30
   3   2 -10  333.47   12.00
   3  -2  10  330.57   11.00
  -3  -2 -10  329.87   11.40
  -3  -2 -10  333.07   11.30
  -3   2 -10  338.97   12.10
  -3  -2  10  325.07   12.00
  -3  -2  10  324.97   12.40
  -3   2 -10  324.57   11.30
  -3   2 -10  326.77   11.40
   3   2  10  324.27   10.90
  -4  -2 -10    8.40    1.10
   4  -2  10    9.00    0.80
   4   2 -10    8.10    1.20
  -4  -2 -10    8.00    1.00
   4   2  10    7.20    0.80
  -4  -2  10    7.90    1.30
  -4   2 -10    7.80    1.30
  -4   2 -10    7.70    1.10
  -4   2 -10    5.60    0.90
  -5  -2 -10   55.29    2.60
  -5  -2 -10   48.50    2.30
   5  -2  10   48.30    2.10
   5   2  10   46.90    2.10
  -5  -2  10   49.30    2.70
  -5   2 -10   48.80    2.80
  -5   2 -10   53.19    2.50
  -6  -2 -10   15.50    1.20
   6   2  10   18.70    1.10
  -6   2 -10   20.00    1.50
  -6  -2  10   17.10    1.40
   6   2  10   19.80    1.00
  -6   2 -10   18.60    1.30
   0   3 -10    3.00    0.70
   0   3 -10    1.90    0.70
   0   3 -10    1.80    0.80
   0  -3 -10    0.30    0.50
   0  -3 -10    1.10    1.20
   0  -3  10    1.20    0.40
  -1  -3 -10  133.09    5.00
   1   3 -10  127.69    4.90
  -1  -3 -10  112.19    7.30
   1   3 -10  126.69    5.60
   1  -3  10  122.19    4.70
  -1  -3  10  127.19    4.70
  -1   3 -10  130.29    5.60
  -1   3 -10  134.59    5.10
   1  -3 -10  110.09    8.60
  -1   3 -10  131.09    5.10
  -2  -3 -10   85.69    3.60
   2   3 -10   86.19    4.20
   2  -3  10   91.39    3.30
  -2  -3  10   83.99    4.20
  -2   3 -10   82.29    3.60
  -2  -3  10   80.09    3.20
  -2   3 -10   80.89    4.10
  -2  -3  10   74.39    4.30
  -2   3 -10   80.99    3.70
   3  -3  10  356.26   11.60
  -3  -3 -10  349.27   12.00
  -3  -3 -10  365.46   12.10
   3   3 -10  340.27   12.60
  -3   3 -10  352.16   12.00
  -3   3 -10  341.47   12.60
  -3  -3  10  345.47   12.70
  -3   3 -10  347.47   12.10
   3   3  10  348.57   11.90
   4  -3  10  204.18    7.10
   4   3 -10  212.88    8.00
  -4  -3 -10  204.38    7.50
  -4  -3 -10  206.28    7.40
  -4   3 -10  206.68    7.40
  -4   3 -10  213.58    8.00
  -4  -3  10  201.98    8.00
  -4   3 -10  209.08    7.50
   4   3  10  192.28    7.20
  -5  -3 -10   94.19    3.80
  -5  -3 -10   90.19    3.60
  -5   3 -10   95.89    3.80
  -5   3 -10   94.39    4.20
  -5  -3  10   92.89    4.10
   5   3  10   94.49    3.60
  -6  -3 -10  167.58    6.00
  -6   3 -10  168.68    6.00
   0  -4  10  195.48    6.90
   0  -4 -10  206.78    7.20
   0   4 -10  199.48    7.20
   0   4 -10  197.98    7.30
   0   4 -10  195.08    7.90
  -1  -4 -10   97.39    4.00
   1   4 -10   98.19    4.70
   1  -4  10  101.29    3.80
   1   4 -10   99.09    4.00
   1   4  10   92.89    4.00
  -1  -4  10   97.29    3.80
  -1   4 -10   96.79    4.60
  -1   4 -10  102.39    4.10
  -1   4 -10  102.59    4.20
   2  -4  10   36.90    1.80
   2   4 -10   36.60    2.50
  -2  -4 -10   37.50    2.00
  -2  -4  10   39.20    2.60
  -2   4 -10   38.60    2.50
  -2   4 -10   35.40    2.20
  -2  -4  10   38.60    1.80
  -2   4 -10   37.60    2.10
   2   4  10   36.90    2.00
  -3  -4 -10   82.59    3.50
   3   4 -10   86.89    4.10
  -3  -4 -10   84.19    3.60
   3   4  10   86.99    3.50
  -3   4 -10   85.29    3.60
  -3   4 -10   86.99    3.70
  -3  -4  10   81.59    4.10
  -3   4 -10   83.29    4.00
  -4  -4 -10    4.30    0.70
  -4  -4 -10    4.80    0.70
  -4   4 -10    5.40    0.80
   4   4  10    7.00    0.80
  -4   4 -10    6.10    0.90
  -4  -4  10    6.20    1.10
  -4   4 -10    6.70    1.10
  -5  -4 -10   76.89    3.00
  -5  -4 -10   78.59    3.20
   5   4  10   77.59    3.10
  -5   4 -10   81.79    3.20
  -5  -4  10   77.39    3.50
  -5   4 -10   79.99    3.50
   0  -5  10   24.10    1.40
   0   5 -10   27.70    2.10
   0   5 -10   26.00    1.70
   0   5  10   27.50    1.60
   0   5 -10   25.10    1.60
   0  -5 -10   23.90    1.50
  -1  -5 -10   68.99    3.00
   1   5 -10   64.69    3.50
   1   5 -10   66.99    2.90
   1   5 -10   68.69    3.10
   1  -5  10   69.79    2.80
   1   5  10   69.39    3.00
  -1   5 -10   66.59    3.00
  -1   5 -10   70.59    3.50
  -1  -5  10   68.99    3.50
  -1   5 -10   71.19    3.20
  -1  -5  10   68.69    2.80
   2   5 -10   27.50    2.00
   2  -5  10   24.40    1.30
  -2   5  10   23.60    1.50
  -2  -5 -10   25.60    1.60
  -2   5 -10   27.20    1.70
  -2  -5  10   26.70    2.00
  -2  -5  10   26.10    1.30
  -2   5 -10   25.40    1.90
   2   5  10   26.40    1.60
  -2   5 -10   26.00    1.60
   3   5 -10  113.89    4.80
  -3  -5 -10  103.09    4.20
  -3   5 -10  112.19    4.40
  -3   5 -10  112.19    4.30
   3   5  10  103.39    4.20
  -3   5 -10  108.09    4.60
  -3  -5  10  109.59    4.70
  -4  -5 -10   59.39    2.50
  -4  -5 -10   58.29    2.50
  -4   5 -10   57.99    2.80
  -4  -5  10   55.09    2.90
   4   5  10   58.29    2.50
  -4   5 -10   59.59    2.50
  -4   5 -10   61.39    2.60
   0   6 -10   28.50    1.70
   0  -6 -10   27.40    1.50
   0   6  10   28.40    1.60
   0   6 -10   28.20    1.90
   0   6 -10   25.80    1.50
   0  -6  10   29.00    1.40
   0  -6  10   27.00    1.90
   1   6 -10   33.80    1.70
   1   6 -10   33.60    1.90
   1  -6  10   34.80    1.60
   1  -6  10   35.30    2.10
  -1  -6 -10   34.90    1.80
   1   6 -10   33.90    2.10
  -1   6  10   36.40    1.80
  -1   6 -10   37.10    2.00
   1   6  10   35.50    1.80
  -1  -6  10   34.20    1.60
  -1  -6  10   36.90    2.20
  -1   6 -10   34.70    2.10
  -1   6 -10   35.60    1.80
   2   6 -10   26.20    1.80
  -2   6  10   26.30    1.40
  -2  -6 -10   25.20    1.50
  -2  -6  10   24.90    1.20
   2   6  10   24.10    1.50
  -2   6 -10   25.20    1.70
  -2  -6  10   25.70    1.80
  -2   6 -10   24.70    1.50
  -2   6 -10   26.00    1.60
  -3  -6 -10   61.99    2.60
  -3   6  10   60.39    2.50
  -3  -6  10   62.49    2.90
  -3   6 -10   63.59    2.70
  -3   6 -10   58.79    2.80
   3   6  10   62.99    2.60
  -3   6 -10   63.39    2.60
   0   7 -10   30.60    1.60
   0  -7 -10   30.40    1.40
   0  -7  10   30.70    1.30
   0   7 -10   30.60    1.50
   0   7  10   26.20    1.50
   1  -7  10   97.09    3.50
   1   7 -10   89.89    4.10
   1   7 -10  106.99    3.80
  -1   7  10  100.39    3.70
   1   7 -10  102.09    3.70
  -1  -7 -10  106.89    3.70
  -1  -7  10  102.29    3.50
   1   7  10   97.09    3.80
  -1   7 -10   96.59    3.70
  -1   7 -10  102.79    3.90
   0   0 -11    0.50    0.50
   0   0  11   -0.10    0.30
  -1   0 -11   81.89    3.50
   1   0  11   85.09    3.20
  -1   0 -11   79.79    3.90
  -2   0 -11  181.08    6.80
  -2   0 -11  191.78    6.80
   2   0  11  185.18    6.50
  -2   0 -11  183.88    7.20
  -3   0 -11 1432.46   45.90
   3   0  11 1369.06   45.20
  -3   0 -11 1458.05   45.60
  -3   0 -11 1426.16   45.50
  -4   0 -11   11.50    1.20
  -4   0 -11   12.10    1.00
   4   0  11   11.10    0.80
  -4   0 -11   12.20    1.20
  -5   0 -11   60.39    2.50
  -5   0 -11   68.89    2.90
  -5   0 -11   65.79    2.70
   5   0  11   61.89    2.40
   0   1 -11   10.00    1.40
   0  -1  11    8.80    0.80
   0   1 -11    8.00    1.00
   0  -1 -11    8.10    1.00
   1  -1  11  375.46   12.50
   1   1 -11  383.26   13.40
  -1  -1 -11  385.96   12.80
   1   1  11  371.86   12.40
  -1  -1  11  372.66   13.40
  -1   1 -11  369.36   12.80
  -1   1 -11  379.56   12.80
  -1   1 -11  386.26   13.40
   2   1 -11  329.27   11.80
  -2  -1 -11  325.17   11.30
  -2  -1 -11  328.17   11.30
   2  -1  11  340.57   11.10
  -2  -1  11  326.37   11.80
  -2   1 -11  343.27   11.40
  -2   1 -11  332.77   11.30
  -2   1 -11  335.77   11.90
   2   1  11  320.07   11.00
  -3  -1 -11  654.03   20.90
   3   1 -11  644.44   21.20
  -3  -1 -11  629.64   20.80
   3  -1  11  653.23   20.60
  -3   1 -11  629.04   20.80
  -3   1 -11  621.24   20.90
   3   1  11  635.34   20.50
  -3  -1  11  590.54   21.20
  -3   1 -11  657.53   21.40
  -4  -1 -11  104.29    4.10
  -4  -1 -11  106.39    4.20
   4  -1  11  109.29    3.90
  -4   1 -11  106.29    4.20
  -4   1 -11  110.69    4.50
  -4   1 -11  106.99    4.10
   4   1  11  103.49    3.80
  -5  -1 -11  513.75   16.80
   5  -1  11  506.75   16.50
  -5  -1 -11  501.35   16.60
  -5   1 -11  522.45   17.00
  -5   1 -11  524.35   16.60
   5   1  11  499.35   16.40
  -5   1 -11  512.95   16.80
   0   2 -11  312.77   11.30
   0  -2  11  306.77   10.30
   0   2 -11  318.17   10.60
   0  -2 -11  296.07   10.50
   1   2 -11  106.19    4.10
   1  -2  11  109.09    4.00
   1   2 -11  105.49    4.80
  -1  -2 -11  112.59    4.30
  -1   2 -11  105.99    4.80
  -1  -2  11  103.09    4.80
  -1  -2  11  104.49    3.90
  -1   2 -11  102.39    4.30
  -1   2 -11  105.29    4.20
   2   2 -11  114.39    5.10
  -2  -2 -11  123.09    4.70
   2  -2  11  122.19    4.40
  -2   2 -11  118.29    4.70
  -2   2 -11  115.79    5.10
  -2   2 -11  122.39    4.70
  -2  -2  11  120.49    5.20
   3  -2  11    8.20    0.70
  -3  -2 -11    7.30    0.90
  -3  -2 -11    6.30    0.90
   3   2 -11    9.50    1.30
  -3  -2  11    6.60    1.10
  -3   2 -11    8.60    1.20
  -3   2 -11    5.90    0.80
  -3   2 -11    7.60    1.00
  -4  -2 -11   35.80    1.80
  -4  -2 -11   38.50    1.90
   4  -2  11   38.20    1.60
  -4   2 -11   35.30    1.90
  -4   2 -11   35.40    1.80
  -4  -2  11   33.60    2.10
  -4   2 -11   36.50    2.20
   0  -3 -11    2.20    0.60
   0   3 -11    2.30    0.80
   0  -3  11    2.70    0.50
   0   3 -11    2.30    0.60
   0   3 -11    2.00    0.60
   1   3 -11    2.20    0.80
  -1  -3 -11    5.60    0.80
   1  -3  11    3.80    0.60
   1   3 -11    2.70    0.60
  -1  -3  11    3.30    0.90
  -1   3 -11    2.80    0.70
  -1   3 -11    2.70    0.90
  -1  -3  11    3.20    0.50
  -1   3 -11    2.20    0.60
  -2  -3 -11  258.17    9.00
   2   3 -11  255.17    9.50
   2  -3  11  254.77    8.70
  -2   3 -11  260.57    9.10
  -2  -3  11  253.17    9.50
  -2   3 -11  258.67    9.00
  -2   3 -11  269.27    9.60
   3   3 -11  123.59    5.10
  -3  -3 -11  127.79    4.70
   3  -3  11  118.59    4.40
  -3  -3 -11  119.29    4.60
  -3  -3  11  123.19    5.10
  -3   3 -11  129.19    5.10
  -3   3 -11  123.19    4.70
  -3   3 -11  128.89    4.80
  -4  -3 -11   22.50    1.30
  -4  -3 -11   22.40    1.40
  -4   3 -11   25.10    1.70
  -4   3 -11   23.00    1.30
  -4   3 -11   25.10    1.50
  -4  -3  11   23.70    1.60
   0   4 -11   55.99    2.60
   0   4 -11   57.09    2.50
   0  -4 -11   55.89    2.40
   0   4 -11   55.99    3.00
   0  -4  11   53.29    2.30
   1   4 -11    6.20    0.80
   1   4 -11    7.70    1.20
  -1  -4 -11    6.40    0.80
   1  -4  11    7.50    0.70
  -1  -4  11    8.80    1.20
  -1   4 -11    7.20    1.10
  -1   4 -11    7.20    0.80
  -1   4 -11    9.50    1.10
  -1  -4  11    8.00    0.70
  -2  -4 -11   12.30    1.10
   2   4 -11   13.10    1.40
   2  -4  11   12.70    0.90
  -2   4 -11   13.70    1.20
  -2   4 -11   11.60    1.30
  -2  -4  11   12.60    1.40
  -2   4 -11   12.10    1.00
  -3  -4 -11   61.49    2.60
   3   4 -11   63.79    3.00
  -3   4 -11   60.79    2.70
  -3   4 -11   62.39    2.60
  -3  -4  11   63.99    3.10
  -3   4 -11   63.29    3.00
   0  -5  11   99.49    4.10
   0  -5  11   97.09    3.50
   0  -5 -11   84.99    3.50
   0   5 -11   99.89    3.80
   0   5 -11   96.69    3.60
   0   5 -11   98.19    4.20
   1   5 -11    3.70    0.80
   1  -5  11    6.80    0.60
   1   5 -11    5.00    0.60
  -1  -5 -11    3.60    0.60
   1  -5  11    4.30    0.80
   1   5  11    2.90    0.50
  -1   5 -11    3.80    0.60
  -1  -5  11    3.30    0.40
  -1   5 -11    2.10    0.70
  -1   5 -11    4.60    0.70
  -1  -5  11    4.50    0.90
   2  -5  11   61.69    2.30
  -2  -5 -11   57.79    2.50
   2   5 -11   61.79    2.90
  -2   5 -11   61.69    2.90
  -2   5 -11   63.59    2.60
  -2   5 -11   58.09    2.50
  -2  -5  11   63.09    2.90
   0   0 -12  181.08    6.30
  -1   0 -12  178.98    6.30
  -2   0 -12   45.50    2.00
   2   0  12   39.70    1.70
  -2   0 -12   40.40    1.90
   3   0  12    0.60    0.30
  -3   0 -12    0.10    0.40
  -3   0 -12    0.40    0.30
   0  -1 -12   69.19    2.80
   0  -1  12   67.59    3.20
   0   1 -12   72.89    3.20
   0   1 -12   68.19    2.80
   1  -1  12  171.48    5.70
   1   1 -12  174.28    6.30
  -1  -1 -12  167.68    6.00
  -1   1 -12  164.48    6.00
  -1   1 -12  175.08    6.40
  -1  -1  12  161.68    6.30
   2  -1  12   64.39    2.40
  -2  -1 -12   64.39    2.70
  -2   1 -12   61.89    2.70
  -2   1 -12   63.79    2.70
  -2   1 -12   66.79    3.00
  -3  -1 -12   36.50    1.70
  -3  -1 -12   37.50    1.70
   3  -1  12   36.40    1.50
  -3   1 -12   39.00    2.00
  -3   1 -12   34.60    1.70
  -3   1 -12   38.10    1.80
   0  -2  12  242.88    8.60
   0  -2 -12  233.28    8.10
   0   2 -12  232.48    8.10
   0   2 -12  251.07    8.60
   0  -2  12  232.58    7.80
   1  -2  12   17.10    0.90
  -1  -2 -12   15.70    1.10
   1   2 -12   17.20    1.40
  -1  -2  12   16.00    1.40
  -1   2 -12   16.00    1.40
  -1   2 -12   14.70    1.10
  -2  -2 -12   79.89    3.30
   2  -2  12   92.89    3.20
   2   2 -12   88.09    3.70
  -2   2 -12   86.69    3.40
  -2  -2  12   87.79    3.70
  -2   2 -12   91.69    3.40
  -2   2 -12   91.49    3.80
   0   3 -12   34.40    2.00
   0  -3 -12   35.70    1.60
   0  -3  12   34.50    2.00
   0  -3  12   33.90    1.40
   0   3 -12   34.30    1.60
   1   3 -12   19.30    1.40
   1  -3  12   16.80    0.90
  -1  -3 -12   17.20    1.00
  -1   3 -12   16.20    1.00
  -1   3 -12   19.30    1.50
  -1  -3  12   18.80    1.40
  -1   3 -12   18.30    1.20
_computing_structure_solution     'SHELXT 2014/4 (Sheldrick, 2014)'
;
_shelx_hkl_checksum     88566
_shelx_res_file
;
TITL CC1819C_a.res in P2(1)2(1)2(1)
REM Old TITL CC1819C in P2(1)2(1)2(1)
REM SHELXT solution in P2(1)2(1)2(1)
REM R1 0.093,  Rweak 0.026,  Alpha 0.001,  Orientation as input
REM Flack x =  0.031 ( 0.039 ) from Parsons' quotients
REM Formula found by SHELXT:  C10 O4
CELL  1.54178   9.1047  10.0086  10.5871   90.000   90.000   90.000
ZERR    4.000   0.0010   0.0011   0.0011    0.000    0.000    0.000
LATT -1
SYMM 1/2-X, -Y, 1/2+Z
SYMM -X, 1/2+Y, 1/2-Z
SYMM 1/2+X, 1/2-Y, -Z
SFAC C H O
UNIT 40 40 16
TEMP -148
SIZE 0.26 0.26 0.17
REM colourless block
ACTA
L.S. 10
BOND
BOND $H
DFIX 0.84 O1 H1
CONF
EQIV $1 -x+1/2, -y+1, z-1/2
HTAB O1 O4_$1
EQIV $2 -x+1/2, -y+1, z+1/2
HTAB C10 O1_$2
LIST 4
WPDB -1
FMAP 2
PLAN 20
REM EXTI    0.010111
WGHT    0.033600    0.138500
FVAR       1.47721
O1    3    0.421321    0.462368    0.089562    11.00000    0.02732    0.03499 =
         0.03632   -0.01388   -0.01435    0.00527
H1    2    0.354651    0.479361    0.035369    11.00000   -1.20000
O2    3    0.352106    0.662754    0.161146    11.00000    0.02705    0.02892 =
         0.02978   -0.00007   -0.00083    0.00600
O3    3    0.509413    0.633192    0.374994    11.00000    0.02091    0.02976 =
         0.01982   -0.00547    0.00510   -0.00609
O4    3    0.297156    0.531070    0.420581    11.00000    0.02322    0.03355 =
         0.02527    0.00026    0.00577   -0.00662
C1    1    0.533825    0.536250    0.275878    11.00000    0.01969    0.02090 =
         0.01935   -0.00203    0.00124   -0.00316
AFIX  13
H1A   2    0.519904    0.443838    0.309733    11.00000   -1.20000
AFIX   0
C2    1    0.690721    0.554467    0.232114    11.00000    0.01713    0.02066 =
         0.01735   -0.00459   -0.00010   -0.00191
C3    1    0.799386    0.470715    0.278441    11.00000    0.02492    0.02315 =
         0.03339    0.00136   -0.00298    0.00010
AFIX  43
H3A   2    0.774372    0.398760    0.332866    11.00000   -1.20000
AFIX   0
C4    1    0.945128    0.492422    0.244950    11.00000    0.02141    0.03285 =
         0.04958   -0.00422   -0.00346    0.00655
AFIX  43
H4A   2    1.019817    0.435841    0.277586    11.00000   -1.20000
AFIX   0
C5    1    0.982059    0.596206    0.164173    11.00000    0.01840    0.04245 =
         0.03700   -0.01186    0.00608   -0.00370
AFIX  43
H5A   2    1.081808    0.610872    0.141791    11.00000   -1.20000
AFIX   0
C6    1    0.873563    0.678088    0.116411    11.00000    0.02760    0.03944 =
         0.02380    0.00161    0.00423   -0.00926
AFIX  43
H6A   2    0.898540    0.748196    0.059863    11.00000   -1.20000
AFIX   0
C7    1    0.727705    0.658333    0.150782    11.00000    0.02146    0.03014 =
         0.02103    0.00369   -0.00096   -0.00049
AFIX  43
H7A   2    0.653410    0.715720    0.118744    11.00000   -1.20000
AFIX   0
C8    1    0.423877    0.562750    0.169927    11.00000    0.01492    0.02366 =
         0.02164   -0.00099    0.00359   -0.00338
C9    1    0.382198    0.623211    0.437730    11.00000    0.02130    0.03153 =
         0.01839    0.00209    0.00325   -0.00364
C10   1    0.360048    0.736486    0.526555    11.00000    0.03902    0.03892 =
         0.03114   -0.00764    0.01388   -0.00820
AFIX 137
H10A  2    0.452341    0.755528    0.570653    11.00000   -1.50000
H10B  2    0.284204    0.712827    0.588311    11.00000   -1.50000
H10C  2    0.328999    0.815769    0.479250    11.00000   -1.50000
AFIX   0
HKLF 4
REM  CC1819C_a.res in P2(1)2(1)2(1)
REM R1 =  0.0250 for    1693 Fo > 4sig(Fo)  and  0.0250 for all    1698 data
REM    131 parameters refined using      1 restraints
END
WGHT      0.0336      0.1385
REM Highest difference peak  0.188,  deepest hole -0.185,  1-sigma level  0.046
Q1    1   0.2824  0.5533  0.2620  11.00000  0.05    0.19
Q2    1   0.2960  0.4505  0.2415  11.00000  0.05    0.15
Q3    1   0.4597  0.5439  0.2321  11.00000  0.05    0.12
Q4    1   0.6123  0.5527  0.2462  11.00000  0.05    0.11
Q5    1   0.7515  0.7848 -0.0238  11.00000  0.05    0.11
Q6    1   0.1990  0.9353  0.5302  11.00000  0.05    0.10
Q7    1   0.7137  0.5187  0.4429  11.00000  0.05    0.10
Q8    1   0.4385  0.8055  0.5339  11.00000  0.05    0.10
Q9    1   0.1575  0.7651  0.3833  11.00000  0.05    0.09
Q10   1   0.8789  0.4376  0.4926  11.00000  0.05    0.09
Q11   1   0.5811  0.7341  0.0364  11.00000  0.05    0.09
Q12   1   0.4208  0.8704  0.6724  11.00000  0.05    0.09
Q13   1   0.7572  0.3998  0.4814  11.00000  0.05    0.09
Q14   1   0.3394  0.4428  0.3776  11.00000  0.05    0.09
Q15   1   0.7550  0.6328 -0.0008  11.00000  0.05    0.09
Q16   1   0.7726  0.4176  0.4585  11.00000  0.05    0.09
Q17   1   0.8736  0.7418  0.0039  11.00000  0.05    0.09
Q18   1   0.1768  0.7362  0.5631  11.00000  0.05    0.08
Q19   1   1.1241  0.5657  0.2095  11.00000  0.05    0.08
Q20   1   0.8425  0.3374  0.1536  11.00000  0.05    0.08
;
_shelx_res_checksum     23372
