# Supplementary material for: Crystallographic and spectroscopic characterization of (R)-O-acetyl­mandelic acid
Source: Acta Crystallogr E Crystallogr Commun. 2016 Jun 10;72(Pt 7):901–3. doi: 10.1107/S2056989016008653 (PMC4992902; doi:10.1107/S2056989016008653)
Supplement: Supplementary file 2 [file e-72-00901-Isup2.hkl]

data_I                                                                          
_shelx_title ' CC1819C_a.res in P2(1)2(1)2(1)'                                  
_shelx_refln_list_code          4                                               
_shelx_F_calc_maximum       73.00                                               
_exptl_crystal_F_000       408.00                                               
_reflns_d_resolution_high  0.8401                                               
                                                                                
loop_                                                                           
 _space_group_symop_operation_xyz                                               
 'x, y, z'                                                                      
 '-x+1/2, -y, z+1/2'                                                            
 '-x, y+1/2, -z+1/2'                                                            
 'x+1/2, -y+1/2, -z'                                                            
                                                                                
_cell_length_a     9.1047                                                       
_cell_length_b    10.0086                                                       
_cell_length_c    10.5871                                                       
_cell_angle_alpha  90.000                                                       
_cell_angle_beta   90.000                                                       
_cell_angle_gamma  90.000                                                       
                                                                                
_shelx_F_squared_multiplier     1.000                                           
                                                                                
loop_                                                                           
 _refln_index_h                                                                 
 _refln_index_k                                                                 
 _refln_index_l                                                                 
 _refln_F_squared_calc                                                          
 _refln_F_squared_meas                                                          
 _refln_F_squared_sigma                                                         
 _refln_observed_status                                                         
   2   0   0        674.67        555.11        18.05 o                         
   4   0   0          1.55          5.54         0.82 o                         
   6   0   0        178.67        160.95         4.76 o                         
   8   0   0          1.90          1.49         0.25 o                         
  10   0   0         62.01         70.41         1.18 o                         
   1   1   0          8.91          9.70         0.42 o                         
   2   1   0       4059.61       3365.72       431.35 o                         
   3   1   0        812.80        680.99        15.86 o                         
   4   1   0         21.36         15.18         0.75 o                         
   5   1   0        384.55        410.88        13.59 o                         
   6   1   0        881.36        872.53        20.85 o                         
   7   1   0        598.89        585.36         9.69 o                         
   8   1   0         92.41         95.39         1.17 o                         
   9   1   0        216.41        236.31         2.58 o                         
  10   1   0         17.88         16.62         0.30 o                         
   1   2   0       2530.83       2341.23        76.01 o                         
   2   2   0        584.32        549.10        12.76 o                         
   3   2   0        829.39        836.33        13.61 o                         
   4   2   0       1100.20       1178.31        19.30 o                         
   5   2   0        656.96        708.73        15.34 o                         
   6   2   0        158.96        155.66         4.61 o                         
   7   2   0          0.09          0.98         0.43 o                         
   8   2   0       1056.54       1071.97        12.15 o                         
   9   2   0         36.51         36.85         0.62 o                         
  10   2   0        114.24        122.26         1.50 o                         
   1   3   0         14.85         11.71         0.56 o                         
   2   3   0        436.90        481.41         9.03 o                         
   3   3   0        132.93        148.25         4.04 o                         
   4   3   0         25.65         33.77         0.87 o                         
   5   3   0        270.96        298.15         6.08 o                         
   6   3   0         22.42         18.27         1.16 o                         
   7   3   0        150.87        156.87         2.51 o                         
   8   3   0         17.52         15.96         0.35 o                         
   9   3   0         42.16         52.65         0.75 o                         
  10   3   0          0.55          0.18         0.08 o                         
   0   4   0        101.22         95.00         3.51 o                         
   1   4   0          5.94          4.96         0.28 o                         
   2   4   0        252.05        256.16         5.06 o                         
   3   4   0        176.44        178.78         2.84 o                         
   4   4   0         51.97         54.43         1.27 o                         
   5   4   0        135.99        147.28         3.33 o                         
   6   4   0        128.72        128.82         2.37 o                         
   7   4   0        271.63        288.61         3.12 o                         
   8   4   0        749.68        729.63         7.89 o                         
   9   4   0          7.27          5.83         0.20 o                         
  10   4   0         16.65         16.96         0.31 o                         
   1   5   0          3.91          6.42         0.52 o                         
   2   5   0        670.85        730.99        13.67 o                         
   3   5   0        109.63        106.17         2.09 o                         
   4   5   0          1.97          2.24         0.26 o                         
   5   5   0         10.79         12.10         0.35 o                         
   6   5   0         61.58         66.44         1.08 o                         
   7   5   0         43.76         42.28         0.65 o                         
   8   5   0         46.41         46.53         0.73 o                         
   9   5   0          3.68          2.53         0.16 o                         
   0   6   0        618.54        603.63        12.07 o                         
   1   6   0          8.60          5.61         0.28 o                         
   2   6   0        143.79        135.89         2.96 o                         
   3   6   0        192.61        196.18         4.11 o                         
   4   6   0          0.92          2.88         0.23 o                         
   5   6   0        397.70        390.36         7.00 o                         
   6   6   0          1.09          0.38         0.11 o                         
   7   6   0        236.90        236.97         3.98 o                         
   8   6   0          0.98          1.06         0.14 o                         
   9   6   0         43.87         43.99         0.84 o                         
   1   7   0          0.72          0.45         0.18 o                         
   2   7   0         84.86         87.17         2.15 o                         
   3   7   0         37.63         32.29         0.75 o                         
   4   7   0        113.56        105.73         1.74 o                         
   5   7   0        335.09        312.99         3.74 o                         
   6   7   0        122.83        118.13         1.90 o                         
   7   7   0         14.91         15.20         0.43 o                         
   8   7   0          2.33          2.58         0.21 o                         
   0   8   0          0.01          0.58         0.17 o                         
   1   8   0        211.52        214.89         3.11 o                         
   2   8   0         96.11         88.76         1.24 o                         
   3   8   0         19.81         16.92         0.33 o                         
   4   8   0         33.30         36.80         0.64 o                         
   5   8   0        789.78        796.41        11.45 o                         
   6   8   0         28.80         25.25         0.81 o                         
   7   8   0          3.89          4.71         0.42 o                         
   8   8   0         46.09         45.68         1.65 o                         
   1   9   0         16.46         18.03         0.33 o                         
   2   9   0         32.70         35.75         0.56 o                         
   3   9   0        122.27        118.16         1.61 o                         
   4   9   0        164.24        161.25         1.98 o                         
   5   9   0         47.40         47.80         0.97 o                         
   6   9   0        111.33         98.63         2.12 o                         
   7   9   0         16.64         14.15         0.48 o                         
   0  10   0        454.28        471.94         7.68 o                         
   1  10   0        103.51        107.68         1.29 o                         
   2  10   0         37.57         37.49         0.51 o                         
   3  10   0          0.13          0.28         0.10 o                         
   4  10   0          0.02          0.13         0.09 o                         
   5  10   0         81.04         74.53         1.55 o                         
   1  11   0         12.50         14.06         0.27 o                         
   2  11   0         64.45         57.46         0.80 o                         
   3  11   0         73.18         73.62         1.07 o                         
   4  11   0         71.89         68.71         1.20 o                         
   1   0   1       2252.09       2055.63        67.63 o                         
   2   0   1          4.77          6.02         0.50 o                         
   3   0   1        336.22        347.66         8.47 o                         
   4   0   1       2426.23       2300.12        43.72 o                         
   5   0   1        106.98        130.10         2.77 o                         
   6   0   1         23.59         17.01         0.78 o                         
   7   0   1          7.76          7.94         0.38 o                         
   8   0   1        115.30        120.30         1.43 o                         
   9   0   1          3.19          3.99         0.17 o                         
  10   0   1         32.74         31.10         0.46 o                         
 -10   1   1         51.10         52.62         0.67 o                         
  -9   1   1        134.41        137.34         1.62 o                         
  -8   1   1         73.94         71.58         0.93 o                         
  -7   1   1        153.11        158.05         2.93 o                         
  -6   1   1         21.72         22.90         1.66 o                         
  -5   1   1        781.02        765.10        13.90 o                         
  -4   1   1        113.57        118.00         3.57 o                         
  -3   1   1         57.24         46.77         1.62 o                         
  -2   1   1       2845.46       2884.16        98.15 o                         
   0   1   1        170.01        133.75         4.86 o                         
   1   1   1        209.85        187.86         6.46 o                         
   2   1   1       2850.34       3001.59        81.26 o                         
   3   1   1         57.48         45.09         2.52 o                         
   4   1   1        115.73        120.87         2.37 o                         
   5   1   1        782.42        746.78        12.61 o                         
   6   1   1         21.59         19.78         0.86 o                         
   7   1   1        153.36        155.22         3.86 o                         
   8   1   1         73.94         72.50         0.94 o                         
   9   1   1        136.23        136.86         1.65 o                         
  10   1   1         50.34         51.17         0.68 o                         
 -10   2   1         16.87         19.22         0.32 o                         
  -9   2   1          0.90          1.46         0.12 o                         
  -8   2   1        114.20        111.03         1.38 o                         
  -7   2   1        140.43        141.48         3.06 o                         
  -6   2   1        266.39        248.38         5.28 o                         
  -5   2   1         50.23         43.73         1.33 o                         
  -4   2   1        864.68        868.76        24.32 o                         
  -3   2   1          9.58         11.18         0.49 o                         
  -2   2   1        473.32        384.34        13.43 o                         
  -1   2   1       1492.86       1373.77        30.54 o                         
   1   2   1       1494.57       1317.66        31.98 o                         
   2   2   1        475.11        396.37        23.44 o                         
   3   2   1          9.52         10.10         0.41 o                         
   4   2   1        865.21        903.53        16.88 o                         
   5   2   1         51.06         44.43         1.22 o                         
   6   2   1        266.90        241.21         7.09 o                         
   7   2   1        142.60        142.30         2.61 o                         
   8   2   1        115.17        112.48         1.42 o                         
   9   2   1          0.79          1.46         0.13 o                         
  10   2   1         17.19         19.81         0.34 o                         
 -10   3   1         53.86         52.85         0.81 o                         
  -9   3   1         64.92         71.45         1.03 o                         
  -8   3   1        258.44        270.06         3.46 o                         
  -7   3   1        183.33        184.00         2.29 o                         
  -6   3   1        585.75        591.38        14.60 o                         
  -5   3   1        433.30        429.61        10.19 o                         
  -4   3   1         44.94         46.31         0.97 o                         
  -3   3   1        416.45        404.34         7.63 o                         
  -2   3   1         19.90         23.05         0.81 o                         
  -1   3   1       1223.60       1123.50        25.50 o                         
   0   3   1        113.82        108.08         2.37 o                         
   1   3   1       1226.02       1096.48        51.14 o                         
   2   3   1         19.98         22.87         0.70 o                         
   3   3   1        419.56        387.74        12.54 o                         
   4   3   1         45.91         47.77         1.13 o                         
   5   3   1        432.44        408.09        21.73 o                         
   6   3   1        586.13        586.40        14.46 o                         
   7   3   1        182.92        185.46         3.43 o                         
   8   3   1        259.54        267.83         3.12 o                         
   9   3   1         64.68         71.23         1.04 o                         
  10   3   1         53.07         51.81         0.81 o                         
 -10   4   1         26.96         24.45         0.48 o                         
  -9   4   1         32.41         32.58         0.59 o                         
  -8   4   1        189.82        192.56         2.39 o                         
  -7   4   1         58.80         56.44         0.86 o                         
  -6   4   1         42.12         40.12         0.97 o                         
  -5   4   1         16.39         18.38         0.65 o                         
  -4   4   1        507.27        513.55         7.58 o                         
  -3   4   1         41.55         47.97         0.95 o                         
  -2   4   1        176.61        187.34         4.65 o                         
  -1   4   1        307.10        292.11         5.85 o                         
   0   4   1         62.90         53.98         1.10 o                         
   1   4   1        309.44        312.90         4.75 o                         
   2   4   1        178.39        190.23         3.15 o                         
   3   4   1         41.02         47.68         1.00 o                         
   4   4   1        507.33        513.62         7.55 o                         
   5   4   1         16.31         19.11         0.65 o                         
   6   4   1         42.45         42.21         0.83 o                         
   7   4   1         56.51         53.35         0.80 o                         
   8   4   1        189.52        187.15         3.13 o                         
   9   4   1         32.51         32.35         0.60 o                         
  10   4   1         27.44         25.37         0.79 o                         
  -9   5   1         41.29         46.37         0.75 o                         
  -8   5   1         11.65         11.48         0.44 o                         
  -7   5   1         70.88         69.16         1.09 o                         
  -6   5   1         26.37         27.04         0.54 o                         
  -5   5   1        160.89        159.64         2.38 o                         
  -4   5   1        144.85        139.91         2.40 o                         
  -3   5   1        350.04        368.75         6.18 o                         
  -2   5   1        629.43        670.97        13.24 o                         
  -1   5   1        182.55        181.88         2.80 o                         
   0   5   1        809.05        803.38        14.50 o                         
   1   5   1        183.71        175.83         2.80 o                         
   2   5   1        629.64        656.40         9.69 o                         
   3   5   1        349.90        364.78         5.60 o                         
   4   5   1        145.47        145.22         4.45 o                         
   5   5   1        160.01        159.85         2.44 o                         
   6   5   1         26.10         26.18         0.52 o                         
   7   5   1         69.81         70.35         1.03 o                         
   8   5   1         11.86         12.61         0.36 o                         
   9   5   1         41.40         45.82         0.75 o                         
  -9   6   1         49.31         55.19         1.18 o                         
  -8   6   1         99.48         99.85         1.76 o                         
  -7   6   1        160.13        161.40         2.46 o                         
  -6   6   1        168.76        161.15         2.04 o                         
  -5   6   1         96.87         93.64         1.69 o                         
  -4   6   1          7.22          7.53         0.33 o                         
  -3   6   1          0.37          0.79         0.48 o                         
  -2   6   1        233.96        235.80         4.12 o                         
  -1   6   1        254.15        235.39         3.71 o                         
   0   6   1         66.42         63.46         1.11 o                         
   1   6   1        255.91        241.58         3.38 o                         
   2   6   1        231.79        235.41         7.97 o                         
   3   6   1          0.48          0.52         0.19 o                         
   4   6   1          7.34          7.45         0.32 o                         
   5   6   1         95.44         95.75         1.74 o                         
   6   6   1        169.30        162.77         2.20 o                         
   7   6   1        159.91        158.96         2.31 o                         
   8   6   1         99.59         98.20         1.57 o                         
   9   6   1         50.35         56.74         0.92 o                         
  -8   7   1        145.27        138.21         2.38 o                         
  -7   7   1         23.17         24.15         0.73 o                         
  -6   7   1         25.35         28.20         0.57 o                         
  -5   7   1         14.36         13.82         0.33 o                         
  -4   7   1        201.84        191.45         2.82 o                         
  -3   7   1         72.98         75.54         1.41 o                         
  -2   7   1         88.91        100.25         1.77 o                         
  -1   7   1         69.80         68.91         1.52 o                         
   0   7   1         13.71         15.56         0.52 o                         
   1   7   1         70.78         70.08         1.38 o                         
   2   7   1         88.09         99.26         2.00 o                         
   3   7   1         72.97         75.07         1.41 o                         
   4   7   1        202.88        190.03         2.24 o                         
   5   7   1         14.97         14.04         0.35 o                         
   6   7   1         24.95         27.76         0.61 o                         
   7   7   1         22.93         23.10         0.57 o                         
   8   7   1        144.48        137.03         2.83 o                         
  -7   8   1        140.50        136.28         2.29 o                         
  -6   8   1        115.91        113.30         1.80 o                         
  -5   8   1         54.17         56.80         1.11 o                         
  -4   8   1          4.35          4.76         0.22 o                         
  -3   8   1         36.81         35.57         0.50 o                         
  -2   8   1        248.34        248.21         2.56 o                         
  -1   8   1        126.88        132.24         2.06 o                         
   0   8   1        132.23        132.14         1.91 o                         
   1   8   1        128.69        133.31         2.08 o                         
   2   8   1        249.38        247.23         2.68 o                         
   3   8   1         36.12         35.36         0.53 o                         
   4   8   1          4.33          5.11         0.26 o                         
   5   8   1         55.30         56.05         1.05 o                         
   6   8   1        117.96        114.27         2.12 o                         
   7   8   1        140.17        132.17         2.65 o                         
  -7   9   1          2.04          2.14         0.34 o                         
  -6   9   1        136.92        131.59         2.52 o                         
  -5   9   1         54.09         53.77         1.24 o                         
  -4   9   1          8.10          8.49         0.28 o                         
  -3   9   1         48.84         46.26         0.75 o                         
  -2   9   1         55.04         51.26         0.73 o                         
  -1   9   1        163.45        167.33         1.79 o                         
   0   9   1        462.43        468.45         4.86 o                         
   1   9   1        163.36        166.01         1.76 o                         
   2   9   1         56.04         51.19         0.68 o                         
   3   9   1         49.09         46.27         0.75 o                         
   4   9   1          7.79          8.03         0.35 o                         
   5   9   1         53.93         54.04         1.23 o                         
   6   9   1        136.94        122.49         2.60 o                         
  -5  10   1         54.47         51.35         1.12 o                         
  -4  10   1         84.87         86.85         1.27 o                         
  -3  10   1         18.84         21.73         0.44 o                         
  -2  10   1         48.86         47.95         0.70 o                         
  -1  10   1        390.99        404.68         4.20 o                         
   0  10   1         74.95         84.18         1.05 o                         
   1  10   1        392.88        408.76         4.69 o                         
   2  10   1         49.53         48.63         0.74 o                         
   3  10   1         19.09         21.43         0.41 o                         
   4  10   1         84.14         82.99         1.35 o                         
   5  10   1         54.41         50.06         1.10 o                         
  -4  11   1          5.44          4.75         0.29 o                         
  -3  11   1         96.87         93.07         1.43 o                         
  -2  11   1         17.23         17.05         0.33 o                         
  -1  11   1         31.30         32.35         0.51 o                         
   0  11   1        140.96        141.41         1.95 o                         
   1  11   1         31.68         33.12         0.48 o                         
   2  11   1         17.03         16.59         0.31 o                         
   3  11   1         96.42         91.40         1.43 o                         
   4  11   1          5.39          4.46         0.23 o                         
   0   0   2       2481.94       2314.65        75.88 o                         
   1   0   2        147.81        157.94         5.73 o                         
   2   0   2        358.24        299.62        10.45 o                         
   3   0   2       2131.33       2081.31        67.70 o                         
   4   0   2       1208.15       1220.55        25.46 o                         
   5   0   2         38.01         36.32         1.11 o                         
   6   0   2         56.05         63.10         1.72 o                         
   7   0   2         32.10         30.59         0.77 o                         
   8   0   2        185.03        187.30         2.15 o                         
   9   0   2         15.25         13.20         0.30 o                         
  10   0   2          1.82          1.30         0.10 o                         
 -10   1   2         72.29         76.43         0.99 o                         
  -9   1   2        108.43        112.82         1.43 o                         
  -8   1   2         17.07         21.00         0.40 o                         
  -7   1   2        373.18        359.44         6.19 o                         
  -6   1   2        344.24        365.99         7.42 o                         
  -5   1   2        328.05        352.33         7.33 o                         
  -4   1   2        880.20        848.22        12.30 o                         
  -3   1   2        968.79        962.99        23.64 o                         
  -2   1   2        867.08        799.61        26.85 o                         
   0   1   2        716.97        684.88        22.27 o                         
   1   1   2       5154.07       3860.22       126.14 o                         
   2   1   2        862.12        838.15        26.80 o                         
   3   1   2        967.63        986.57        14.08 o                         
   4   1   2        875.65        839.88        14.62 o                         
   5   1   2        324.84        340.08         5.45 o                         
   6   1   2        342.97        352.51         7.79 o                         
   7   1   2        374.61        365.17         6.22 o                         
   8   1   2         17.10         21.41         0.42 o                         
   9   1   2        107.54        112.73         1.56 o                         
  10   1   2         73.44         76.89         1.00 o                         
 -10   2   2         14.13         15.71         0.29 o                         
  -9   2   2         58.40         55.70         0.78 o                         
  -8   2   2        393.61        397.20         4.37 o                         
  -7   2   2        150.15        152.88         2.54 o                         
  -6   2   2         65.82         63.59         1.86 o                         
  -5   2   2        240.87        237.44         4.23 o                         
  -4   2   2         86.47         87.57         2.05 o                         
  -3   2   2        939.27        897.73        16.68 o                         
  -1   2   2        180.71        187.86         6.19 o                         
   0   2   2       4204.80       4582.03       150.34 o                         
   1   2   2        183.80        182.23         6.78 o                         
   2   2   2        513.11        487.25         8.76 o                         
   3   2   2        941.18        895.86        11.82 o                         
   4   2   2         86.27         86.63         1.52 o                         
   5   2   2        238.19        235.22         3.98 o                         
   6   2   2         65.10         61.07         2.11 o                         
   7   2   2        148.27        154.43         2.86 o                         
   8   2   2        388.90        394.96         4.43 o                         
   9   2   2         58.12         54.48         0.92 o                         
  10   2   2         13.89         14.91         0.28 o                         
 -10   3   2         32.97         32.69         0.55 o                         
  -9   3   2        100.49        100.87         1.47 o                         
  -8   3   2         20.94         23.16         0.41 o                         
  -7   3   2        385.95        374.10         4.41 o                         
  -6   3   2        200.80        207.40         3.74 o                         
  -5   3   2        238.91        242.87         4.44 o                         
  -4   3   2        379.87        399.42         6.03 o                         
  -3   3   2        153.66        158.70         3.26 o                         
  -2   3   2       2662.72       2799.83        59.36 o                         
  -1   3   2       2816.61       2552.03        50.34 o                         
   0   3   2       1047.44       1054.17        16.86 o                         
   1   3   2       2815.20       2616.39        76.70 o                         
   2   3   2       2663.75       2571.40        83.68 o                         
   3   3   2        153.32        159.01         2.27 o                         
   4   3   2        383.33        412.96         6.20 o                         
   5   3   2        237.92        244.12         4.00 o                         
   6   3   2        202.06        211.31         3.25 o                         
   7   3   2        387.89        375.98         4.47 o                         
   8   3   2         21.36         24.05         0.47 o                         
   9   3   2        100.62         98.44         1.26 o                         
  10   3   2         32.90         32.15         0.55 o                         
 -10   4   2          0.03          0.00         0.06 o                         
  -9   4   2         31.54         31.23         0.56 o                         
  -8   4   2         30.30         30.23         0.56 o                         
  -7   4   2        202.24        204.47         2.69 o                         
  -6   4   2        165.18        169.42         3.07 o                         
  -5   4   2         58.74         59.86         1.55 o                         
  -4   4   2        135.63        140.19         2.63 o                         
  -3   4   2        128.66        118.66         1.98 o                         
  -2   4   2        926.92        935.51        17.34 o                         
  -1   4   2        361.88        356.33         7.08 o                         
   0   4   2          0.93          0.45         0.12 o                         
   1   4   2        365.21        382.40         7.86 o                         
   2   4   2        924.03        938.79        15.84 o                         
   3   4   2        130.24        121.10         2.29 o                         
   4   4   2        135.78        141.19         2.49 o                         
   5   4   2         57.70         60.07         1.36 o                         
   6   4   2        165.59        174.51         3.89 o                         
   7   4   2        200.52        204.56         2.40 o                         
   8   4   2         30.01         29.82         0.50 o                         
   9   4   2         30.65         30.64         0.66 o                         
  10   4   2          0.04          0.05         0.07 o                         
  -9   5   2         25.50         22.26         0.47 o                         
  -8   5   2        148.99        152.04         4.48 o                         
  -7   5   2        212.93        204.81         2.74 o                         
  -6   5   2        138.89        133.18         1.84 o                         
  -5   5   2        162.87        160.91         3.05 o                         
  -4   5   2        634.76        647.77        10.78 o                         
  -3   5   2        480.84        475.03         7.80 o                         
  -2   5   2        283.44        290.08         5.16 o                         
  -1   5   2        141.38        155.30         2.69 o                         
   0   5   2        237.25        229.69         3.21 o                         
   1   5   2        139.57        145.15         2.67 o                         
   2   5   2        279.29        297.46         3.85 o                         
   3   5   2        483.08        469.29         6.47 o                         
   4   5   2        637.21        660.48        11.00 o                         
   5   5   2        165.19        169.46         3.14 o                         
   6   5   2        138.43        131.73         1.72 o                         
   7   5   2        214.37        207.43         2.58 o                         
   8   5   2        148.61        154.17         2.17 o                         
   9   5   2         25.02         22.46         0.43 o                         
  -9   6   2         23.79         22.64         0.56 o                         
  -8   6   2          2.61          2.27         0.20 o                         
  -7   6   2        113.97        119.17         2.10 o                         
  -6   6   2        123.67        121.68         1.81 o                         
  -5   6   2         43.58         45.62         0.76 o                         
  -4   6   2         22.85         21.38         0.67 o                         
  -3   6   2         18.38         19.88         0.66 o                         
  -2   6   2          8.06         10.75         0.46 o                         
  -1   6   2        548.11        581.63         9.43 o                         
   0   6   2        107.87        108.28         1.88 o                         
   1   6   2        545.51        566.12         8.45 o                         
   2   6   2          8.35         11.56         0.50 o                         
   3   6   2         18.63         20.15         0.86 o                         
   4   6   2         23.14         22.50         0.64 o                         
   5   6   2         44.78         46.58         0.94 o                         
   6   6   2        124.59        122.50         2.80 o                         
   7   6   2        113.95        115.74         1.80 o                         
   8   6   2          2.84          2.55         0.15 o                         
   9   6   2         23.92         21.87         0.44 o                         
  -8   7   2          0.76          0.82         0.13 o                         
  -7   7   2         91.24         97.28         1.75 o                         
  -6   7   2        418.88        424.06         6.26 o                         
  -5   7   2        104.06        114.33         1.61 o                         
  -4   7   2         86.99         83.82         1.10 o                         
  -3   7   2         99.60        109.48         2.24 o                         
  -2   7   2        241.97        257.29         4.02 o                         
  -1   7   2          1.35          2.40         0.23 o                         
   0   7   2        205.64        200.70         3.27 o                         
   1   7   2          1.36          2.45         0.23 o                         
   2   7   2        242.67        255.98         4.51 o                         
   3   7   2        100.22        109.16         2.18 o                         
   4   7   2         85.11         83.38         1.42 o                         
   5   7   2        104.17        114.21         1.98 o                         
   6   7   2        420.09        431.27        11.20 o                         
   7   7   2         90.29         97.16         6.74 o                         
   8   7   2          0.76          1.11         0.30 o                         
  -7   8   2         12.79         13.06         0.37 o                         
  -6   8   2        117.02        113.46         2.00 o                         
  -5   8   2         18.24         19.90         0.46 o                         
  -4   8   2         38.41         39.02         0.63 o                         
  -3   8   2         63.35         65.86         0.92 o                         
  -2   8   2         14.12         12.40         0.27 o                         
  -1   8   2        310.79        306.84         3.26 o                         
   0   8   2        174.93        179.49         2.65 o                         
   1   8   2        311.83        302.05         3.43 o                         
   2   8   2         13.94         11.94         0.27 o                         
   3   8   2         63.03         66.38         1.05 o                         
   4   8   2         37.91         36.91         0.66 o                         
   5   8   2         18.14         18.57         0.63 o                         
   6   8   2        117.59        111.60         2.32 o                         
   7   8   2         13.14         12.80         0.52 o                         
  -6   9   2         73.98         72.90         1.52 o                         
  -5   9   2         13.56         15.03         0.44 o                         
  -4   9   2         80.29         82.97         1.29 o                         
  -3   9   2        132.25        129.22         1.75 o                         
  -2   9   2        108.33        108.13         1.33 o                         
  -1   9   2        120.51        118.87         1.39 o                         
   0   9   2        345.99        345.58         3.82 o                         
   1   9   2        120.58        120.53         1.51 o                         
   2   9   2        109.19        109.10         1.32 o                         
   3   9   2        131.01        129.03         1.73 o                         
   4   9   2         79.52         82.63         1.27 o                         
   5   9   2         13.59         14.88         0.42 o                         
   6   9   2         74.89         71.81         1.29 o                         
  -5  10   2         16.35         14.53         0.44 o                         
  -4  10   2          3.07          2.91         0.17 o                         
  -3  10   2        211.63        215.38         2.93 o                         
  -2  10   2        150.74        151.25         2.13 o                         
  -1  10   2          3.15          3.75         0.16 o                         
   0  10   2         18.41         20.83         0.34 o                         
   1  10   2          3.21          3.64         0.15 o                         
   2  10   2        149.86        151.06         1.95 o                         
   3  10   2        211.59        213.01         2.90 o                         
   4  10   2          2.95          2.91         0.21 o                         
   5  10   2         16.01         13.97         0.48 o                         
  -3  11   2         35.39         36.71         0.60 o                         
  -2  11   2         37.68         36.93         0.61 o                         
  -1  11   2        192.76        196.84         2.31 o                         
   0  11   2         68.35         70.77         0.96 o                         
   1  11   2        193.51        198.76         2.31 o                         
   2  11   2         37.77         37.38         0.52 o                         
   3  11   2         35.66         36.71         0.71 o                         
   1   0   3       1637.54       1625.48        54.07 o                         
   2   0   3       3247.81       2923.68        61.91 o                         
   3   0   3          1.27          2.57         0.41 o                         
   4   0   3        575.36        627.12         7.86 o                         
   5   0   3         74.61         77.04         1.38 o                         
   6   0   3        196.09        203.95         3.98 o                         
   7   0   3        284.64        270.18         4.32 o                         
   8   0   3        346.05        371.50         4.39 o                         
   9   0   3         42.04         37.47         0.59 o                         
  10   0   3         14.94         16.23         0.30 o                         
 -10   1   3         35.79         35.02         0.64 o                         
  -9   1   3         23.99         24.09         0.45 o                         
  -8   1   3         65.76         70.80         1.04 o                         
  -7   1   3        254.89        259.56         3.73 o                         
  -6   1   3          9.67          8.48         0.63 o                         
  -5   1   3        133.98        133.39         2.59 o                         
  -4   1   3        601.68        620.93         8.11 o                         
  -3   1   3       2030.49       2090.88        50.61 o                         
  -2   1   3       2236.28       2116.76        66.35 o                         
  -1   1   3        156.79        161.24         5.45 o                         
   0   1   3       5329.29       4342.16       141.49 o                         
   1   1   3        156.47        158.41         3.27 o                         
   2   1   3       2236.31       2066.78        94.94 o                         
   3   1   3       2031.94       2070.79        38.21 o                         
   4   1   3        601.81        594.52        10.02 o                         
   5   1   3        134.57        128.74         2.26 o                         
   6   1   3          9.36          7.91         0.60 o                         
   7   1   3        255.14        262.11         5.48 o                         
   8   1   3         67.72         72.55         1.00 o                         
   9   1   3         23.60         23.95         0.46 o                         
  10   1   3         34.60         33.18         0.50 o                         
 -10   2   3         18.95         17.58         0.50 o                         
  -9   2   3          1.19          1.73         0.12 o                         
  -8   2   3        214.39        203.74         2.36 o                         
  -7   2   3        231.58        222.97         2.62 o                         
  -6   2   3        213.16        213.41         3.91 o                         
  -5   2   3        176.52        196.40         3.56 o                         
  -4   2   3        566.67        563.40         8.69 o                         
  -3   2   3       1106.36       1016.87        26.87 o                         
  -2   2   3        222.21        209.01         5.14 o                         
  -1   2   3       1234.21       1108.29        25.79 o                         
   0   2   3       1322.59       1152.83        21.29 o                         
   1   2   3       1226.47       1165.86        16.53 o                         
   2   2   3        222.05        220.59         3.36 o                         
   3   2   3       1102.84       1076.64        12.46 o                         
   4   2   3        561.49        588.74         8.39 o                         
   5   2   3        175.03        187.48         3.03 o                         
   6   2   3        210.22        205.88         3.76 o                         
   7   2   3        232.99        229.14         3.19 o                         
   8   2   3        213.53        200.55         2.56 o                         
   9   2   3          0.99          1.58         0.13 o                         
  10   2   3         19.02         17.26         0.31 o                         
 -10   3   3         25.19         28.71         0.70 o                         
  -9   3   3         16.13         18.76         0.39 o                         
  -8   3   3         50.32         51.24         0.77 o                         
  -7   3   3         13.78         14.88         0.37 o                         
  -6   3   3        357.46        351.13         5.33 o                         
  -5   3   3        135.79        129.18         2.55 o                         
  -4   3   3         51.69         55.24         1.22 o                         
  -3   3   3        453.74        429.50         5.87 o                         
  -2   3   3         16.26         17.51         0.73 o                         
  -1   3   3        536.06        532.11        12.46 o                         
   0   3   3        311.40        278.15         4.74 o                         
   1   3   3        535.65        549.68         7.97 o                         
   2   3   3         15.42         17.25         0.56 o                         
   3   3   3        449.87        407.46         7.98 o                         
   4   3   3         51.90         53.17         1.05 o                         
   5   3   3        136.83        131.09         2.42 o                         
   6   3   3        358.72        343.16         6.07 o                         
   7   3   3         13.87         15.23         0.46 o                         
   8   3   3         49.45         51.86         0.82 o                         
   9   3   3         15.55         17.36         0.38 o                         
  10   3   3         25.58         29.76         0.67 o                         
  -9   4   3         80.04         80.32         1.31 o                         
  -8   4   3         24.51         24.76         0.50 o                         
  -7   4   3        448.47        461.20         5.71 o                         
  -6   4   3          3.99          6.24         0.69 o                         
  -5   4   3        199.86        212.85         5.51 o                         
  -4   4   3         63.97         62.50         1.63 o                         
  -3   4   3        137.85        148.22         2.40 o                         
  -2   4   3        373.31        383.31         7.74 o                         
  -1   4   3         28.97         28.95         0.73 o                         
   0   4   3        455.48        476.07         8.03 o                         
   1   4   3         28.06         28.21         0.63 o                         
   2   4   3        373.48        388.30         4.59 o                         
   3   4   3        135.80        145.72         2.53 o                         
   4   4   3         64.14         64.06         1.40 o                         
   5   4   3        198.58        208.39         4.71 o                         
   6   4   3          3.82          5.45         0.43 o                         
   7   4   3        451.05        455.75         7.85 o                         
   8   4   3         24.60         25.22         0.50 o                         
   9   4   3         79.50         80.57         1.32 o                         
  -9   5   3         20.84         22.92         0.58 o                         
  -8   5   3         40.09         40.71         0.85 o                         
  -7   5   3        183.85        199.04         3.02 o                         
  -6   5   3         18.57         21.62         0.48 o                         
  -5   5   3        160.20        160.27         4.07 o                         
  -4   5   3         74.82         86.58         1.78 o                         
  -3   5   3        406.59        401.42         6.76 o                         
  -2   5   3        216.19        227.14         4.16 o                         
  -1   5   3         94.63         89.85         1.79 o                         
   0   5   3          2.05          2.63         0.21 o                         
   1   5   3         94.94         93.55         1.58 o                         
   2   5   3        213.71        220.41         3.02 o                         
   3   5   3        404.89        406.24         7.21 o                         
   4   5   3         74.86         83.27         3.98 o                         
   5   5   3        159.58        159.33         3.06 o                         
   6   5   3         17.92         20.51         0.57 o                         
   7   5   3        183.40        199.68         3.60 o                         
   8   5   3         39.87         40.55         0.88 o                         
   9   5   3         20.93         22.58         0.53 o                         
  -8   6   3         65.45         65.30         1.39 o                         
  -7   6   3         55.13         57.73         1.13 o                         
  -6   6   3         90.10         90.76         1.58 o                         
  -5   6   3        148.48        147.23         2.15 o                         
  -4   6   3         38.78         39.16         1.02 o                         
  -3   6   3         26.20         27.38         0.68 o                         
  -2   6   3        621.79        640.05        10.35 o                         
  -1   6   3        161.84        166.32         3.05 o                         
   0   6   3        482.37        521.80        11.43 o                         
   1   6   3        161.96        166.80         2.76 o                         
   2   6   3        618.39        620.76        17.12 o                         
   3   6   3         25.93         25.99         0.62 o                         
   4   6   3         38.62         40.57         1.09 o                         
   5   6   3        149.47        142.63         2.49 o                         
   6   6   3         90.62         96.26         2.16 o                         
   7   6   3         54.88         56.39         1.36 o                         
   8   6   3         65.27         65.08         1.45 o                         
   9   6   3         12.65         12.33         0.55 o                         
  -8   7   3          4.81          7.06         0.24 o                         
  -7   7   3        166.65        164.66         2.79 o                         
  -6   7   3        122.30        120.61         1.96 o                         
  -5   7   3         14.50         15.75         0.39 o                         
  -4   7   3         12.21         12.68         0.33 o                         
  -3   7   3        229.80        244.26         3.64 o                         
  -2   7   3        125.27        113.09         2.03 o                         
  -1   7   3         54.40         55.26         1.13 o                         
   0   7   3         96.61         98.53         1.76 o                         
   1   7   3         53.56         54.06         1.15 o                         
   2   7   3        125.32        118.03         1.88 o                         
   3   7   3        228.95        234.22         3.80 o                         
   4   7   3         12.09         12.26         0.35 o                         
   5   7   3         14.40         14.80         0.43 o                         
   6   7   3        120.55        120.38         2.45 o                         
   7   7   3        167.04        162.22         3.95 o                         
   8   7   3          4.67          6.24         0.76 o                         
  -7   8   3         62.46         60.77         1.12 o                         
  -6   8   3         19.66         23.46         0.71 o                         
  -5   8   3         31.58         30.07         0.60 o                         
  -4   8   3         36.32         38.61         0.67 o                         
  -3   8   3         53.51         51.47         0.71 o                         
  -2   8   3        217.48        218.56         2.40 o                         
  -1   8   3        203.38        214.15         2.23 o                         
   0   8   3         37.78         40.80         0.59 o                         
   1   8   3        201.15        211.32         2.64 o                         
   2   8   3        217.52        222.95         2.42 o                         
   3   8   3         54.47         52.13         0.76 o                         
   4   8   3         37.23         39.18         0.64 o                         
   5   8   3         32.00         31.96         0.70 o                         
   6   8   3         19.64         23.82         0.64 o                         
   7   8   3         63.39         60.44         1.59 o                         
  -6   9   3         43.62         40.84         0.80 o                         
  -5   9   3         27.34         29.58         0.59 o                         
  -4   9   3         36.96         37.10         0.66 o                         
  -3   9   3         10.75          9.88         0.28 o                         
  -2   9   3        282.66        279.30         3.32 o                         
  -1   9   3         73.91         73.23         0.95 o                         
   0   9   3         10.23          9.92         0.36 o                         
   1   9   3         73.28         72.77         1.17 o                         
   2   9   3        282.68        279.25         3.30 o                         
   3   9   3         10.72          9.84         0.27 o                         
   4   9   3         36.80         37.65         0.80 o                         
   5   9   3         27.77         29.62         0.64 o                         
   6   9   3         43.88         40.31         0.78 o                         
  -5  10   3          3.98          4.79         0.26 o                         
  -4  10   3         25.94         28.20         0.55 o                         
  -3  10   3          0.25          0.22         0.09 o                         
  -2  10   3         59.84         56.92         1.00 o                         
  -1  10   3          5.19          5.17         0.19 o                         
   0  10   3         42.57         46.37         0.64 o                         
   1  10   3          5.23          5.75         0.25 o                         
   2  10   3         60.24         56.85         0.82 o                         
   3  10   3          0.27          0.29         0.09 o                         
   4  10   3         26.71         29.02         0.61 o                         
   5  10   3          3.74          4.64         0.19 o                         
  -3  11   3         23.98         22.02         0.54 o                         
  -2  11   3         26.63         27.92         0.48 o                         
  -1  11   3          5.65          5.38         0.18 o                         
   0  11   3        103.27         96.54         1.18 o                         
   1  11   3          5.49          4.80         0.15 o                         
   2  11   3         26.56         27.10         0.46 o                         
   3  11   3         23.21         20.14         0.44 o                         
   0   0   4       1584.87       1482.20        33.16 o                         
   1   0   4        964.30        907.88        16.97 o                         
   2   0   4        174.28        174.52         4.13 o                         
   3   0   4          5.43          5.98         0.27 o                         
   4   0   4          5.69          4.99         0.23 o                         
   5   0   4        192.65        215.23         3.04 o                         
   6   0   4          6.84          6.03         0.71 o                         
   7   0   4          0.64          0.50         0.14 o                         
   8   0   4        384.10        341.48         5.20 o                         
   9   0   4          9.79          7.08         0.32 o                         
  10   0   4         29.40         30.15         0.63 o                         
 -10   1   4         22.28         23.76         0.52 o                         
  -9   1   4        197.80        195.71         3.36 o                         
  -8   1   4         10.91          9.68         0.36 o                         
  -7   1   4        142.43        140.72         2.27 o                         
  -6   1   4         50.05         45.72         1.41 o                         
  -5   1   4        122.23        120.38         2.32 o                         
  -4   1   4         13.87         18.57         0.63 o                         
  -3   1   4        658.28        684.62         9.86 o                         
  -2   1   4        369.23        371.44        15.52 o                         
  -1   1   4       1394.27       1382.76        23.67 o                         
   0   1   4        832.10        880.20        16.58 o                         
   1   1   4       1396.76       1390.84        24.39 o                         
   2   1   4        370.30        375.95         6.13 o                         
   3   1   4        657.39        678.27         9.00 o                         
   4   1   4         14.49         18.73         0.44 o                         
   5   1   4        122.10        118.92         2.13 o                         
   6   1   4         50.65         43.31         1.87 o                         
   7   1   4        142.73        139.96         2.01 o                         
   8   1   4         10.94          9.53         0.33 o                         
   9   1   4        198.81        199.63         2.75 o                         
  10   1   4         22.19         22.54         0.55 o                         
 -10   2   4          6.78          5.61         0.36 o                         
  -9   2   4         30.20         29.24         0.79 o                         
  -8   2   4         14.37         15.43         0.39 o                         
  -7   2   4         42.90         40.92         0.85 o                         
  -6   2   4         75.59         78.35         1.73 o                         
  -5   2   4        178.54        182.93         3.43 o                         
  -4   2   4        150.03        155.54         2.58 o                         
  -3   2   4        302.30        313.69         9.53 o                         
  -2   2   4       1088.43       1015.96        18.87 o                         
  -1   2   4        337.27        346.04        18.08 o                         
   0   2   4        738.25        744.25        11.93 o                         
   1   2   4        332.15        338.17         5.06 o                         
   2   2   4       1087.62       1026.36        15.90 o                         
   3   2   4        302.42        302.49         3.52 o                         
   4   2   4        149.27        155.77         2.01 o                         
   5   2   4        176.33        177.45         3.64 o                         
   6   2   4         75.91         80.70         1.76 o                         
   7   2   4         42.24         40.64         0.85 o                         
   8   2   4         14.02         14.41         0.36 o                         
   9   2   4         30.26         28.92         0.50 o                         
  10   2   4          6.99          5.93         0.17 o                         
  -9   3   4          3.73          3.14         0.18 o                         
  -8   3   4         47.69         44.75         0.86 o                         
  -7   3   4        130.51        131.95         1.82 o                         
  -6   3   4         69.53         67.14         1.71 o                         
  -5   3   4        554.32        515.09        18.51 o                         
  -4   3   4        204.97        206.13         3.73 o                         
  -3   3   4        511.73        506.47        10.72 o                         
  -2   3   4        300.41        317.09         4.90 o                         
  -1   3   4       1418.63       1463.87        23.39 o                         
   0   3   4        717.16        690.16        18.68 o                         
   1   3   4       1422.68       1477.46        22.60 o                         
   2   3   4        303.20        317.48         4.11 o                         
   3   3   4        511.59        522.70         6.55 o                         
   4   3   4        206.91        211.38         2.72 o                         
   5   3   4        557.71        514.40         8.85 o                         
   6   3   4         69.15         68.44         1.57 o                         
   7   3   4        129.71        133.71         2.09 o                         
   8   3   4         48.10         48.00         0.82 o                         
   9   3   4          3.63          3.41         0.20 o                         
  -9   4   4         11.06         11.04         0.27 o                         
  -8   4   4        109.77        107.46         1.58 o                         
  -7   4   4        125.51        123.57         1.79 o                         
  -6   4   4        374.30        363.06         4.51 o                         
  -5   4   4        390.81        393.10        11.76 o                         
  -4   4   4        256.19        277.00         8.20 o                         
  -3   4   4        497.36        492.43         7.97 o                         
  -2   4   4        553.58        518.56        10.16 o                         
  -1   4   4        392.93        430.75        12.90 o                         
   0   4   4       2484.76       2520.43        47.66 o                         
   1   4   4        391.73        427.94         6.02 o                         
   2   4   4        550.56        512.97         6.18 o                         
   3   4   4        497.45        489.03         6.55 o                         
   4   4   4        255.66        269.13         4.78 o                         
   5   4   4        388.53        403.18        11.89 o                         
   6   4   4        372.84        359.93         5.67 o                         
   7   4   4        126.87        124.96         2.52 o                         
   8   4   4        110.74        110.24         1.75 o                         
   9   4   4         11.03         10.50         0.29 o                         
  -9   5   4         17.11         16.96         0.55 o                         
  -8   5   4         25.95         28.73         0.72 o                         
  -7   5   4        412.54        399.56         4.89 o                         
  -6   5   4        660.28        649.26         7.86 o                         
  -5   5   4        162.28        163.58         2.19 o                         
  -4   5   4         47.65         44.82         1.21 o                         
  -3   5   4         58.79         62.92         1.40 o                         
  -2   5   4        217.01        221.54         3.92 o                         
  -1   5   4         23.27         25.92         0.68 o                         
   0   5   4        280.18        304.29         6.10 o                         
   1   5   4         23.80         26.73         0.64 o                         
   2   5   4        219.03        222.64         3.71 o                         
   3   5   4         58.44         61.81         1.14 o                         
   4   5   4         47.25         45.31         1.25 o                         
   5   5   4        163.21        167.10         2.13 o                         
   6   5   4        657.27        638.48         9.30 o                         
   7   5   4        409.42        389.61         5.91 o                         
   8   5   4         25.90         27.80         0.78 o                         
   9   5   4         17.32         16.67         0.61 o                         
  -8   6   4        116.79        117.07         2.43 o                         
  -7   6   4         60.30         63.00         1.22 o                         
  -6   6   4        306.33        325.29         5.32 o                         
  -5   6   4        236.33        246.57         3.73 o                         
  -4   6   4         70.17         70.49         1.10 o                         
  -3   6   4          5.51          5.69         0.32 o                         
  -2   6   4        210.35        215.96         3.88 o                         
  -1   6   4        649.73        682.89        11.16 o                         
   0   6   4        190.54        193.08         4.09 o                         
   1   6   4        647.99        676.34        11.02 o                         
   2   6   4        212.94        213.25         2.95 o                         
   3   6   4          5.42          5.27         0.34 o                         
   4   6   4         70.08         72.18         0.98 o                         
   5   6   4        237.89        241.66         3.26 o                         
   6   6   4        307.30        320.06         5.08 o                         
   7   6   4         61.33         65.28         1.48 o                         
   8   6   4        118.11        116.43         2.36 o                         
  -8   7   4         65.80         69.08         1.58 o                         
  -7   7   4         17.80         16.20         0.43 o                         
  -6   7   4         19.02         17.45         0.45 o                         
  -5   7   4         28.12         27.95         0.63 o                         
  -4   7   4        103.47        106.39         1.42 o                         
  -3   7   4         87.80         84.42         1.10 o                         
  -2   7   4        339.68        331.99         5.03 o                         
  -1   7   4        134.06        134.04         2.30 o                         
   0   7   4         22.58         22.72         1.20 o                         
   1   7   4        133.08        133.76         2.34 o                         
   2   7   4        340.65        340.78         5.19 o                         
   3   7   4         86.33         84.25         1.11 o                         
   4   7   4        103.61        108.25         1.58 o                         
   5   7   4         28.38         28.17         0.65 o                         
   6   7   4         18.86         17.32         0.52 o                         
   7   7   4         17.39         16.27         0.62 o                         
   8   7   4         66.76         68.41         2.43 o                         
  -7   8   4         54.47         53.08         1.01 o                         
  -6   8   4        101.78        100.05         1.77 o                         
  -5   8   4         32.93         34.83         0.70 o                         
  -4   8   4        191.60        191.47         2.51 o                         
  -3   8   4         20.39         18.92         0.37 o                         
  -2   8   4        194.43        200.17         2.23 o                         
  -1   8   4          5.05          6.48         0.19 o                         
   0   8   4          9.12          7.51         0.24 o                         
   1   8   4          5.04          6.32         0.18 o                         
   2   8   4        196.03        199.95         2.32 o                         
   3   8   4         20.02         18.84         0.37 o                         
   4   8   4        192.19        194.34         2.91 o                         
   5   8   4         33.80         36.87         0.78 o                         
   6   8   4        101.40        100.14         2.51 o                         
   7   8   4         54.82         52.07         1.39 o                         
  -6   9   4         50.19         53.44         1.13 o                         
  -5   9   4          9.31          8.69         0.28 o                         
  -4   9   4         16.30         14.96         0.35 o                         
  -3   9   4         16.87         18.33         0.36 o                         
  -2   9   4         74.66         73.71         1.03 o                         
  -1   9   4         46.60         47.97         0.76 o                         
   0   9   4         31.58         32.45         0.51 o                         
   1   9   4         46.16         46.53         0.63 o                         
   2   9   4         74.53         74.96         1.01 o                         
   3   9   4         17.00         18.20         0.40 o                         
   4   9   4         16.24         14.66         0.41 o                         
   5   9   4          9.53          8.76         0.29 o                         
   6   9   4         50.98         51.68         1.49 o                         
  -4  10   4         12.37         11.97         0.32 o                         
  -3  10   4         17.30         14.69         0.33 o                         
  -2  10   4         33.77         31.89         0.62 o                         
  -1  10   4          5.69          5.18         0.23 o                         
   0  10   4          7.32          6.58         0.20 o                         
   1  10   4          5.95          5.56         0.18 o                         
   2  10   4         33.55         31.85         0.55 o                         
   3  10   4         18.04         15.68         0.35 o                         
   4  10   4         12.39         11.62         0.32 o                         
  -2  11   4         28.96         25.76         0.61 o                         
  -1  11   4         33.28         33.72         0.55 o                         
   0  11   4          6.97          8.35         0.20 o                         
   1  11   4         32.94         33.82         0.60 o                         
   2  11   4         28.52         24.91         0.45 o                         
   1   0   5         98.06         85.19         1.17 o                         
   2   0   5         91.52         98.84         1.83 o                         
   3   0   5          0.10          1.06         0.44 o                         
   4   0   5          0.29          1.42         0.19 o                         
   5   0   5          2.81          2.46         0.28 o                         
   6   0   5         62.12         65.02         2.21 o                         
   7   0   5          2.89          2.75         0.27 o                         
   8   0   5         13.06         17.56         0.56 o                         
   9   0   5          8.57         10.14         0.33 o                         
  -9   1   5         41.13         43.07         1.05 o                         
  -8   1   5         97.61         92.05         2.02 o                         
  -7   1   5         25.34         24.01         0.68 o                         
  -6   1   5         40.04         42.98         1.69 o                         
  -5   1   5        473.56        464.03         7.07 o                         
  -4   1   5        208.92        219.25         3.85 o                         
  -3   1   5        819.37        838.82        19.50 o                         
  -2   1   5         82.82         85.75         1.68 o                         
  -1   1   5         12.65         11.72         0.34 o                         
   0   1   5        250.01        235.57         3.03 o                         
   1   1   5         12.94         12.47         0.34 o                         
   2   1   5         82.77         83.32         1.33 o                         
   3   1   5        818.55        853.99        16.56 o                         
   4   1   5        209.21        211.20         2.77 o                         
   5   1   5        474.61        461.08         6.01 o                         
   6   1   5         39.72         42.02         1.20 o                         
   7   1   5         24.70         23.79         0.73 o                         
   8   1   5         98.59         94.17         1.70 o                         
   9   1   5         41.98         44.65         0.80 o                         
  -9   2   5         12.94         13.63         0.45 o                         
  -8   2   5         98.76        102.29         2.15 o                         
  -7   2   5         95.47         93.86         1.86 o                         
  -6   2   5         32.21         32.24         0.68 o                         
  -5   2   5        179.64        180.36         3.84 o                         
  -4   2   5         92.59        101.79         2.00 o                         
  -3   2   5        424.83        409.35         9.66 o                         
  -2   2   5        211.07        207.20         3.65 o                         
  -1   2   5        426.27        434.47        11.32 o                         
   0   2   5       1498.75       1350.16        45.39 o                         
   1   2   5        426.21        453.70         6.00 o                         
   2   2   5        208.93        210.79         3.03 o                         
   3   2   5        426.14        407.44         6.81 o                         
   4   2   5         89.74         93.66         1.44 o                         
   5   2   5        179.52        171.49         2.56 o                         
   6   2   5         32.80         30.97         0.65 o                         
   7   2   5         94.63         92.81         1.57 o                         
   8   2   5         97.25         98.37         1.64 o                         
   9   2   5         12.39         12.61         0.34 o                         
  -9   3   5         62.87         66.46         1.43 o                         
  -8   3   5         38.69         40.59         1.02 o                         
  -7   3   5        148.07        144.43         2.00 o                         
  -6   3   5         12.73         13.11         0.36 o                         
  -5   3   5        174.60        176.53         5.68 o                         
  -4   3   5         30.24         27.88         0.80 o                         
  -3   3   5        203.81        206.34         6.30 o                         
  -2   3   5        316.05        316.35         4.86 o                         
  -1   3   5        650.80        660.36         8.88 o                         
   0   3   5       2216.05       2131.28        31.63 o                         
   1   3   5        651.19        678.11         8.26 o                         
   2   3   5        315.22        323.10         4.49 o                         
   3   3   5        203.05        210.67         3.35 o                         
   4   3   5         30.93         27.55         0.69 o                         
   5   3   5        173.81        172.36         4.00 o                         
   6   3   5         12.58         13.07         0.37 o                         
   7   3   5        149.15        146.71         2.05 o                         
   8   3   5         38.92         40.18         0.78 o                         
   9   3   5         63.05         65.68         1.07 o                         
  -9   4   5         23.75         21.57         0.65 o                         
  -8   4   5         38.77         37.70         0.90 o                         
  -7   4   5          1.89          2.38         0.18 o                         
  -6   4   5        190.48        191.27         2.94 o                         
  -5   4   5        439.12        449.62         7.37 o                         
  -4   4   5          6.62          7.16         0.53 o                         
  -3   4   5         99.68        110.93         2.51 o                         
  -2   4   5        439.14        427.20         6.58 o                         
  -1   4   5          4.43          3.93         0.26 o                         
   0   4   5        571.18        608.00         8.87 o                         
   1   4   5          4.71          4.13         0.26 o                         
   2   4   5        438.81        450.88         9.92 o                         
   3   4   5         99.95        104.47         1.78 o                         
   4   4   5          6.26          6.39         0.35 o                         
   5   4   5        438.52        443.61         6.18 o                         
   6   4   5        190.39        186.72         2.88 o                         
   7   4   5          2.03          2.75         0.18 o                         
   8   4   5         38.81         36.35         1.13 o                         
   9   4   5         23.84         20.12         0.83 o                         
  -8   5   5        149.87        146.88         3.59 o                         
  -7   5   5         10.27         13.12         0.38 o                         
  -6   5   5        426.65        423.69         6.23 o                         
  -5   5   5        148.14        146.54         2.36 o                         
  -4   5   5         13.23         15.40         1.28 o                         
  -3   5   5        224.92        231.63         3.94 o                         
  -2   5   5        126.73        119.20         2.10 o                         
  -1   5   5        111.49        123.85         2.18 o                         
   0   5   5        186.32        194.13         3.17 o                         
   1   5   5        113.69        125.31         2.02 o                         
   2   5   5        126.69        116.72         1.78 o                         
   3   5   5        226.12        229.89         3.75 o                         
   4   5   5         13.49         16.43         0.55 o                         
   5   5   5        148.91        148.21         2.04 o                         
   6   5   5        430.59        424.03         6.32 o                         
   7   5   5         10.09         12.60         0.41 o                         
   8   5   5        150.74        148.99         2.87 o                         
  -8   6   5         12.33         13.04         0.39 o                         
  -7   6   5          7.55          7.74         0.26 o                         
  -6   6   5        168.46        166.86         2.38 o                         
  -5   6   5        295.94        306.34         4.20 o                         
  -4   6   5        417.29        419.33         4.87 o                         
  -3   6   5        129.64        128.13         1.55 o                         
  -2   6   5          1.18          1.91         0.21 o                         
  -1   6   5         82.96         88.53         1.62 o                         
   0   6   5         30.75         37.07         0.80 o                         
   1   6   5         82.17         87.12         1.41 o                         
   2   6   5          1.08          1.99         0.19 o                         
   3   6   5        128.65        128.29         1.46 o                         
   4   6   5        418.33        414.73         4.40 o                         
   5   6   5        293.82        309.34         4.47 o                         
   6   6   5        168.58        168.78         3.23 o                         
   7   6   5          8.06          8.18         0.72 o                         
   8   6   5         12.63         12.36         0.51 o                         
  -7   7   5         82.31         78.30         1.38 o                         
  -6   7   5         85.15         82.93         1.52 o                         
  -5   7   5         18.60         20.41         0.51 o                         
  -4   7   5         29.42         28.05         0.54 o                         
  -3   7   5        167.83        176.98         1.97 o                         
  -2   7   5        335.20        320.11         3.25 o                         
  -1   7   5         50.81         50.65         0.74 o                         
   0   7   5        112.13        108.14         1.17 o                         
   1   7   5         51.52         50.97         0.65 o                         
   2   7   5        337.61        318.30         3.12 o                         
   3   7   5        167.50        171.36         2.59 o                         
   4   7   5         29.68         29.20         0.53 o                         
   5   7   5         18.24         20.46         0.52 o                         
   6   7   5         85.97         84.03         2.17 o                         
   7   7   5         81.75         77.18         3.62 o                         
  -6   8   5         25.99         28.15         0.61 o                         
  -5   8   5        114.12        113.36         2.20 o                         
  -4   8   5         20.59         20.12         0.42 o                         
  -3   8   5         80.41         75.72         1.11 o                         
  -2   8   5         31.63         31.09         0.53 o                         
  -1   8   5         59.07         61.07         0.85 o                         
   0   8   5         32.61         33.78         0.51 o                         
   1   8   5         58.72         59.11         0.74 o                         
   2   8   5         31.16         29.84         0.48 o                         
   3   8   5         81.66         75.50         1.17 o                         
   4   8   5         20.17         20.13         0.48 o                         
   5   8   5        114.15        110.05         2.28 o                         
   6   8   5         26.42         28.28         0.86 o                         
  -5   9   5          1.96          2.26         0.14 o                         
  -4   9   5         12.19         13.40         0.32 o                         
  -3   9   5         76.22         73.87         1.04 o                         
  -2   9   5        175.25        174.40         2.39 o                         
  -1   9   5         24.36         22.05         0.42 o                         
   0   9   5         92.90        104.64         1.29 o                         
   1   9   5         24.84         22.53         0.38 o                         
   2   9   5        173.79        169.05         2.37 o                         
   3   9   5         76.37         74.31         1.19 o                         
   4   9   5         11.81         13.28         0.47 o                         
   5   9   5          1.91          2.36         0.19 o                         
  -4  10   5         20.22         18.15         0.48 o                         
  -3  10   5          1.14          1.31         0.14 o                         
  -2  10   5         10.49          9.99         0.28 o                         
  -1  10   5         14.15         14.27         0.36 o                         
   0  10   5         29.54         30.06         0.53 o                         
   1  10   5         14.60         14.51         0.47 o                         
   2  10   5         10.06          9.34         0.23 o                         
   3  10   5          1.15          1.31         0.13 o                         
   4  10   5         20.99         18.13         0.60 o                         
   0   0   6        321.69        347.11         5.23 o                         
   1   0   6         73.91         76.72         1.06 o                         
   2   0   6          4.66          6.49         0.28 o                         
   3   0   6          9.92          9.68         0.38 o                         
   4   0   6          1.88          2.68         0.27 o                         
   5   0   6          3.06          4.25         0.42 o                         
   6   0   6         42.98         40.43         0.84 o                         
   7   0   6          0.20          0.29         0.19 o                         
   8   0   6        234.33        237.76         5.73 o                         
   9   0   6         40.55         40.90         0.95 o                         
  -9   1   6          4.28          5.25         0.25 o                         
  -8   1   6         98.36         98.76         2.52 o                         
  -7   1   6        160.39        143.87         3.66 o                         
  -6   1   6         44.11         44.18         0.96 o                         
  -5   1   6         17.97         20.91         0.78 o                         
  -4   1   6         64.78         75.81         1.67 o                         
  -3   1   6        124.81        135.36         2.58 o                         
  -2   1   6        205.61        217.32         3.86 o                         
  -1   1   6        234.95        240.66         3.42 o                         
   0   1   6        246.05        250.17         3.05 o                         
   1   1   6        237.29        242.68         3.20 o                         
   2   1   6        204.57        217.71         2.93 o                         
   3   1   6        126.68        130.40         1.94 o                         
   4   1   6         64.32         71.87         1.21 o                         
   5   1   6         17.77         21.32         0.73 o                         
   6   1   6         43.48         42.78         0.96 o                         
   7   1   6        161.43        147.99         2.75 o                         
   8   1   6         96.90         92.00         1.75 o                         
   9   1   6          3.62          3.99         0.28 o                         
  -9   2   6         17.62         17.71         0.51 o                         
  -8   2   6        130.28        127.64         2.63 o                         
  -7   2   6         49.21         48.83         0.91 o                         
  -6   2   6         51.09         51.52         1.19 o                         
  -5   2   6        244.17        240.27         5.23 o                         
  -4   2   6          1.19          1.52         0.28 o                         
  -3   2   6         94.22         96.99         3.26 o                         
  -2   2   6        253.57        266.22         5.32 o                         
  -1   2   6         62.92         69.92         1.50 o                         
   0   2   6       1988.11       2140.60        30.41 o                         
   1   2   6         64.43         72.46         1.26 o                         
   2   2   6        253.35        257.34         4.49 o                         
   3   2   6         94.05         88.27         1.45 o                         
   4   2   6          1.19          1.75         0.21 o                         
   5   2   6        245.56        238.33         3.60 o                         
   6   2   6         51.31         51.30         0.89 o                         
   7   2   6         48.13         49.12         0.85 o                         
   8   2   6        130.97        130.22         2.04 o                         
   9   2   6         17.27         17.17         0.36 o                         
  -9   3   6          1.11          1.53         0.21 o                         
  -8   3   6         10.80          9.76         0.39 o                         
  -7   3   6          6.04          5.66         0.46 o                         
  -6   3   6        178.32        164.53         2.69 o                         
  -5   3   6        235.67        238.63         3.78 o                         
  -4   3   6        512.51        516.93         8.78 o                         
  -3   3   6        115.84        114.40         3.46 o                         
  -2   3   6        271.21        274.26         5.75 o                         
  -1   3   6         28.16         22.01         0.61 o                         
   0   3   6          6.51          5.21         0.28 o                         
   1   3   6         27.42         21.85         0.53 o                         
   2   3   6        272.05        290.27         4.42 o                         
   3   3   6        116.29        121.79         2.41 o                         
   4   3   6        511.87        520.65         7.18 o                         
   5   3   6        236.19        236.83         3.01 o                         
   6   3   6        180.30        166.76         2.30 o                         
   7   3   6          5.97          6.48         0.43 o                         
   8   3   6         11.06          9.60         0.30 o                         
   9   3   6          1.27          1.88         0.11 o                         
  -8   4   6         88.24         83.59         2.15 o                         
  -7   4   6         62.70         63.69         1.64 o                         
  -6   4   6          7.92          6.98         0.30 o                         
  -5   4   6        527.34        509.41         7.59 o                         
  -4   4   6        203.08        213.90         5.95 o                         
  -3   4   6        299.83        306.98        13.97 o                         
  -2   4   6         44.86         53.46         1.41 o                         
  -1   4   6        149.24        149.56         2.39 o                         
   0   4   6       1100.27       1144.61        16.54 o                         
   1   4   6        149.36        152.83         2.55 o                         
   2   4   6         45.46         55.15         1.12 o                         
   3   4   6        297.94        300.49         4.38 o                         
   4   4   6        204.20        205.01         2.50 o                         
   5   4   6        525.24        512.72         5.67 o                         
   6   4   6          8.02          7.41         0.38 o                         
   7   4   6         62.60         65.11         1.24 o                         
   8   4   6         88.59         85.80         1.79 o                         
  -8   5   6         35.87         31.52         1.18 o                         
  -7   5   6         27.78         26.97         0.72 o                         
  -6   5   6         67.03         68.40         1.41 o                         
  -5   5   6        110.42        113.15         2.12 o                         
  -4   5   6        200.62        199.79         2.65 o                         
  -3   5   6        323.55        311.13         5.70 o                         
  -2   5   6        172.98        185.14         3.11 o                         
  -1   5   6         63.88         61.47         1.19 o                         
   0   5   6         97.51        111.18         2.04 o                         
   1   5   6         63.08         60.15         1.23 o                         
   2   5   6        174.19        186.73         4.37 o                         
   3   5   6        322.09        313.27         3.79 o                         
   4   5   6        199.38        195.22         2.44 o                         
   5   5   6        109.66        112.54         1.82 o                         
   6   5   6         67.90         66.56         1.46 o                         
   7   5   6         27.13         26.49         0.91 o                         
   8   5   6         35.40         30.10         2.16 o                         
  -7   6   6         15.93         15.24         0.69 o                         
  -6   6   6         13.08         13.92         0.80 o                         
  -5   6   6        407.85        411.04         5.98 o                         
  -4   6   6         65.52         69.79         1.16 o                         
  -3   6   6         80.41         84.99         1.30 o                         
  -2   6   6        234.75        232.03         2.70 o                         
  -1   6   6         68.35         61.74         0.91 o                         
   0   6   6         47.89         47.88         0.90 o                         
   1   6   6         67.56         62.63         0.87 o                         
   2   6   6        235.45        229.64         2.34 o                         
   3   6   6         80.91         82.81         0.94 o                         
   4   6   6         64.73         68.69         1.11 o                         
   5   6   6        407.51        399.45         6.09 o                         
   6   6   6         13.28         13.44         0.49 o                         
   7   6   6         15.82         14.43         0.47 o                         
  -7   7   6         14.11         14.38         0.50 o                         
  -6   7   6         14.66         16.00         0.48 o                         
  -5   7   6        132.96        136.69         2.36 o                         
  -4   7   6        129.85        141.90         2.05 o                         
  -3   7   6         28.40         26.17         0.55 o                         
  -2   7   6        262.17        276.64         3.11 o                         
  -1   7   6         55.19         51.82         0.78 o                         
   0   7   6          9.07         11.78         0.32 o                         
   1   7   6         55.90         51.16         0.77 o                         
   2   7   6        261.84        271.17         2.95 o                         
   3   7   6         28.58         26.46         0.47 o                         
   4   7   6        129.91        140.66         2.57 o                         
   5   7   6        132.01        135.36         3.34 o                         
   6   7   6         14.15         14.96         0.49 o                         
   7   7   6         13.79         13.15         1.10 o                         
  -6   8   6        107.23        110.48         2.13 o                         
  -5   8   6         44.35         44.39         0.97 o                         
  -4   8   6         10.59         10.20         0.31 o                         
  -3   8   6         36.69         34.66         0.81 o                         
  -2   8   6         36.12         35.79         0.64 o                         
  -1   8   6         27.97         27.84         0.53 o                         
   0   8   6         22.20         22.87         0.44 o                         
   1   8   6         27.94         26.46         0.48 o                         
   2   8   6         35.99         35.36         0.53 o                         
   3   8   6         36.82         33.59         0.75 o                         
   4   8   6         10.48         10.25         0.31 o                         
   5   8   6         44.23         45.04         1.74 o                         
   6   8   6        106.72        104.98         3.67 o                         
  -4   9   6         14.38         16.16         0.36 o                         
  -3   9   6         69.97         68.96         1.26 o                         
  -2   9   6         13.90         12.81         0.31 o                         
  -1   9   6         26.04         28.32         0.59 o                         
   0   9   6         43.52         41.73         0.64 o                         
   1   9   6         25.19         27.23         0.56 o                         
   2   9   6         13.90         12.27         0.30 o                         
   3   9   6         69.20         66.83         1.22 o                         
   4   9   6         14.44         16.00         0.51 o                         
  -2  10   6         17.87         15.93         0.35 o                         
  -1  10   6         45.81         52.62         0.74 o                         
   0  10   6          0.19          0.20         0.07 o                         
   1  10   6         45.46         52.05         0.86 o                         
   2  10   6         17.95         15.81         0.38 o                         
   1   0   7         28.93         34.28         0.72 o                         
   2   0   7        351.13        356.95         5.01 o                         
   3   0   7        184.47        201.81         3.34 o                         
   4   0   7        448.78        483.42         9.50 o                         
   5   0   7        291.74        284.39         4.95 o                         
   6   0   7          4.43          3.92         0.27 o                         
   7   0   7         18.23         14.79         0.55 o                         
   8   0   7          8.20         10.51         0.74 o                         
   9   0   7         36.00         33.56         0.66 o                         
  -8   1   7         64.92         56.51         1.27 o                         
  -7   1   7          0.69          1.31         0.34 o                         
  -6   1   7         52.55         52.85         1.10 o                         
  -5   1   7         22.30         27.35         0.69 o                         
  -4   1   7         52.50         54.14         1.38 o                         
  -3   1   7        183.73        191.03         3.54 o                         
  -2   1   7         47.54         51.64         1.14 o                         
  -1   1   7         78.75         76.82         1.49 o                         
   0   1   7        299.55        297.68         3.90 o                         
   1   1   7         77.78         76.53         1.26 o                         
   2   1   7         48.30         52.93         0.99 o                         
   3   1   7        181.37        185.63         2.67 o                         
   4   1   7         52.70         51.81         1.11 o                         
   5   1   7         21.51         27.25         0.57 o                         
   6   1   7         53.02         52.69         0.98 o                         
   7   1   7          0.75          0.90         0.19 o                         
   8   1   7         66.61         57.03         1.73 o                         
  -8   2   7         86.37         85.58         2.23 o                         
  -7   2   7          1.21          2.00         0.23 o                         
  -6   2   7        125.55        117.66         2.05 o                         
  -5   2   7        126.03        125.32         1.73 o                         
  -4   2   7        628.78        647.01        10.74 o                         
  -3   2   7        100.67        104.38         2.19 o                         
  -2   2   7         12.05         14.67         0.71 o                         
  -1   2   7        165.40        163.34         4.06 o                         
   0   2   7         18.58         23.19         0.68 o                         
   1   2   7        167.33        172.81         3.43 o                         
   2   2   7         11.55         13.66         0.49 o                         
   3   2   7         99.96        100.03         1.77 o                         
   4   2   7        634.29        637.40         8.06 o                         
   5   2   7        126.82        123.84         1.56 o                         
   6   2   7        126.15        118.59         1.91 o                         
   7   2   7          1.06          1.86         0.17 o                         
   8   2   7         86.93         83.85         1.54 o                         
  -8   3   7          4.94          6.59         0.30 o                         
  -7   3   7         26.41         24.81         0.87 o                         
  -6   3   7         49.91         52.77         1.23 o                         
  -5   3   7         51.02         50.71         1.10 o                         
  -4   3   7         35.10         37.15         0.69 o                         
  -3   3   7        517.79        537.80        19.32 o                         
  -2   3   7         60.03         65.66         1.83 o                         
  -1   3   7        121.17        137.54         3.50 o                         
   0   3   7        207.90        223.87         4.09 o                         
   1   3   7        121.03        134.63         2.43 o                         
   2   3   7         57.98         65.33         1.29 o                         
   3   3   7        516.22        529.60        13.41 o                         
   4   3   7         34.84         36.89         0.59 o                         
   5   3   7         50.98         51.81         0.77 o                         
   6   3   7         49.59         53.44         0.97 o                         
   7   3   7         26.40         25.51         0.62 o                         
   8   3   7          4.53          5.93         0.24 o                         
  -8   4   7        114.14        120.97         5.57 o                         
  -7   4   7          5.78          5.00         0.62 o                         
  -6   4   7        138.02        127.29         2.31 o                         
  -5   4   7         95.05         95.99         1.72 o                         
  -4   4   7        316.55        315.85         3.78 o                         
  -3   4   7        439.47        439.34         5.20 o                         
  -2   4   7        321.66        327.30         5.67 o                         
  -1   4   7        286.50        287.01        11.81 o                         
   0   4   7         66.37         65.92         1.58 o                         
   1   4   7        286.00        286.69         4.60 o                         
   2   4   7        321.29        317.11         6.83 o                         
   3   4   7        440.55        439.32         4.09 o                         
   4   4   7        314.54        308.72         3.10 o                         
   5   4   7         96.32         98.38         1.60 o                         
   6   4   7        137.33        129.03         4.06 o                         
   7   4   7          6.15          5.02         0.25 o                         
   8   4   7        114.84        107.46         6.48 o                         
  -7   5   7          4.85          4.26         0.25 o                         
  -6   5   7         16.34         16.60         0.71 o                         
  -5   5   7        278.50        277.40         4.10 o                         
  -4   5   7        141.17        138.42         2.06 o                         
  -3   5   7         34.70         36.88         0.66 o                         
  -2   5   7        525.07        504.85         8.51 o                         
  -1   5   7         28.97         27.99         0.52 o                         
   0   5   7          6.27          5.02         0.30 o                         
   1   5   7         29.13         28.22         0.51 o                         
   2   5   7        526.23        498.23         5.07 o                         
   3   5   7         34.03         35.61         0.54 o                         
   4   5   7        142.15        139.33         2.10 o                         
   5   5   7        279.55        267.28         5.09 o                         
   6   5   7         16.45         17.47         0.55 o                         
   7   5   7          5.23          4.57         0.26 o                         
  -7   6   7         54.51         51.83         2.91 o                         
  -6   6   7         90.81         93.09         2.33 o                         
  -5   6   7         17.03         15.61         0.54 o                         
  -4   6   7         61.83         68.19         1.37 o                         
  -3   6   7        181.93        183.82         2.62 o                         
  -2   6   7        120.91        122.01         1.63 o                         
  -1   6   7        225.77        215.95         2.44 o                         
   0   6   7          0.49          0.22         0.10 o                         
   1   6   7        227.24        215.71         2.57 o                         
   2   6   7        120.55        120.90         1.97 o                         
   3   6   7        180.71        181.73         2.29 o                         
   4   6   7         62.09         66.11         1.03 o                         
   5   6   7         17.41         16.34         0.55 o                         
   6   6   7         90.68         91.02         1.91 o                         
   7   6   7         54.26         52.89         1.14 o                         
  -6   7   7         69.72         63.09         1.95 o                         
  -5   7   7         21.41         25.25         0.69 o                         
  -4   7   7         12.92         13.13         0.47 o                         
  -3   7   7        232.50        237.22         3.93 o                         
  -2   7   7          5.40          4.80         0.28 o                         
  -1   7   7         48.34         51.02         0.87 o                         
   0   7   7        154.08        158.18         2.11 o                         
   1   7   7         47.73         50.77         0.79 o                         
   2   7   7          5.63          4.86         0.22 o                         
   3   7   7        231.78        232.27         3.22 o                         
   4   7   7         12.94         12.83         0.39 o                         
   5   7   7         21.81         26.94         0.81 o                         
   6   7   7         69.96         60.90         1.30 o                         
  -5   8   7         26.09         28.12         0.75 o                         
  -4   8   7         68.79         71.19         2.37 o                         
  -3   8   7          0.32          0.43         0.10 o                         
  -2   8   7         19.86         20.34         0.47 o                         
  -1   8   7         86.82         88.48         1.45 o                         
   0   8   7          3.47          2.55         0.16 o                         
   1   8   7         86.31         88.78         1.44 o                         
   2   8   7         19.75         19.88         0.45 o                         
   3   8   7          0.27          0.41         0.09 o                         
   4   8   7         68.38         68.35         1.62 o                         
   5   8   7         25.38         27.65         0.81 o                         
  -3   9   7         11.64         10.78         0.38 o                         
  -2   9   7         22.44         24.30         0.48 o                         
  -1   9   7         14.95         16.05         0.38 o                         
   0   9   7         17.88         16.96         0.38 o                         
   1   9   7         15.21         16.23         0.37 o                         
   2   9   7         21.64         23.70         0.47 o                         
   3   9   7         12.19         10.57         0.26 o                         
   0   0   8         39.23         45.29         1.22 o                         
   1   0   8        114.08        109.83         1.85 o                         
   2   0   8         50.69         49.69         1.16 o                         
   3   0   8          1.29          1.28         0.20 o                         
   4   0   8         86.59         83.62         1.23 o                         
   5   0   8        508.90        501.72         7.46 o                         
   6   0   8         78.24         73.18         1.16 o                         
   7   0   8          1.54          1.67         0.16 o                         
   8   0   8         10.69          9.24         0.27 o                         
  -8   1   8          2.86          2.52         0.21 o                         
  -7   1   8         29.33         26.27         0.71 o                         
  -6   1   8         47.46         44.40         1.02 o                         
  -5   1   8         33.38         32.16         0.78 o                         
  -4   1   8        112.57        105.89         1.42 o                         
  -3   1   8        291.45        297.46         3.97 o                         
  -2   1   8         44.37         44.89         1.23 o                         
  -1   1   8        570.80        565.22        15.77 o                         
   0   1   8        460.81        455.33         7.73 o                         
   1   1   8        569.47        589.18         8.88 o                         
   2   1   8         43.01         43.72         0.99 o                         
   3   1   8        293.22        300.70         3.15 o                         
   4   1   8        112.95        108.63         1.28 o                         
   5   1   8         33.18         32.28         0.62 o                         
   6   1   8         48.22         45.93         0.93 o                         
   7   1   8         29.23         27.21         0.66 o                         
   8   1   8          2.73          2.30         0.17 o                         
  -8   2   8         12.05         12.22         0.53 o                         
  -7   2   8          7.77          6.57         0.34 o                         
  -6   2   8          4.02          3.74         0.39 o                         
  -5   2   8        329.35        312.22         4.84 o                         
  -4   2   8          2.65          3.13         0.21 o                         
  -3   2   8        518.17        520.68         6.06 o                         
  -2   2   8        149.45        151.59         3.02 o                         
  -1   2   8         11.25         11.10         0.70 o                         
   0   2   8         49.80         47.91         1.30 o                         
   1   2   8         11.65         12.28         0.55 o                         
   2   2   8        149.26        152.98         2.09 o                         
   3   2   8        517.57        508.72         5.98 o                         
   4   2   8          2.72          3.31         0.17 o                         
   5   2   8        329.02        318.19         4.05 o                         
   6   2   8          4.03          4.27         0.34 o                         
   7   2   8          8.19          7.42         0.28 o                         
   8   2   8         12.40         12.59         0.37 o                         
  -7   3   8        220.55        221.84         5.18 o                         
  -6   3   8         16.30         15.03         0.78 o                         
  -5   3   8         89.65         89.40         1.61 o                         
  -4   3   8         37.76         36.04         0.71 o                         
  -3   3   8         18.09         16.77         0.42 o                         
  -2   3   8        206.95        213.32         3.11 o                         
  -1   3   8         26.70         25.71         0.91 o                         
   0   3   8         34.08         35.97         0.96 o                         
   1   3   8         27.12         24.99         0.65 o                         
   2   3   8        205.21        209.79         2.17 o                         
   3   3   8         17.70         16.43         0.31 o                         
   4   3   8         37.86         36.34         0.58 o                         
   5   3   8         89.59         91.26         1.35 o                         
   6   3   8         16.18         14.51         0.43 o                         
   7   3   8        221.81        219.80         3.69 o                         
  -7   4   8         26.61         28.83         0.87 o                         
  -6   4   8         56.06         56.57         1.59 o                         
  -5   4   8          1.19          1.26         0.19 o                         
  -4   4   8        125.11        125.53         1.94 o                         
  -3   4   8         44.62         50.23         0.90 o                         
  -2   4   8         43.56         42.74         0.84 o                         
  -1   4   8         17.48         17.37         0.41 o                         
   0   4   8          2.93          2.60         0.24 o                         
   1   4   8         17.47         17.21         0.38 o                         
   2   4   8         42.71         43.04         0.73 o                         
   3   4   8         45.17         49.64         0.70 o                         
   4   4   8        125.74        125.03         1.75 o                         
   5   4   8          1.35          1.33         0.14 o                         
   6   4   8         55.54         55.69         1.33 o                         
   7   4   8         26.94         29.09         0.77 o                         
  -7   5   8         60.14         62.78         2.29 o                         
  -6   5   8         39.13         33.68         1.00 o                         
  -5   5   8         15.68         15.32         0.51 o                         
  -4   5   8          3.47          3.77         0.24 o                         
  -3   5   8         53.41         50.29         0.94 o                         
  -2   5   8        151.54        155.88         2.34 o                         
  -1   5   8        135.63        133.02         1.78 o                         
   0   5   8         16.51         16.26         0.38 o                         
   1   5   8        136.10        132.96         1.81 o                         
   2   5   8        150.82        152.60         1.89 o                         
   3   5   8         53.26         50.86         0.80 o                         
   4   5   8          3.43          3.95         0.30 o                         
   5   5   8         15.77         16.19         0.49 o                         
   6   5   8         39.62         34.86         1.08 o                         
   7   5   8         61.28         63.33         1.66 o                         
  -6   6   8          8.72          9.09         0.40 o                         
  -5   6   8         60.39         63.50         1.47 o                         
  -4   6   8          5.89          6.50         0.33 o                         
  -3   6   8         44.40         41.73         0.85 o                         
  -2   6   8        114.70        115.20         1.76 o                         
  -1   6   8         22.72         22.86         0.54 o                         
   0   6   8         54.82         60.84         0.97 o                         
   1   6   8         21.48         21.15         0.44 o                         
   2   6   8        113.84        117.23         1.65 o                         
   3   6   8         44.64         43.27         0.81 o                         
   4   6   8          5.73          5.58         0.28 o                         
   5   6   8         59.83         61.73         2.31 o                         
   6   6   8          9.13          9.59         0.43 o                         
  -5   7   8         22.12         23.21         0.89 o                         
  -4   7   8         43.34         42.16         1.32 o                         
  -3   7   8         12.24         10.46         0.41 o                         
  -2   7   8        110.21         99.30         1.78 o                         
  -1   7   8        211.58        203.02         3.99 o                         
   0   7   8         16.84         20.11         0.49 o                         
   1   7   8        211.99        205.02         3.16 o                         
   2   7   8        110.89         98.08         1.77 o                         
   3   7   8         12.96         10.83         0.31 o                         
   4   7   8         44.23         43.76         1.03 o                         
   5   7   8         22.26         25.20         1.19 o                         
  -4   8   8         80.37         76.64         1.54 o                         
  -3   8   8         17.48         18.53         0.51 o                         
  -2   8   8         64.48         65.83         1.50 o                         
  -1   8   8         16.31         18.27         0.55 o                         
   0   8   8          1.30          1.06         0.11 o                         
   1   8   8         16.45         17.70         0.45 o                         
   2   8   8         62.21         62.87         1.05 o                         
   3   8   8         17.63         17.97         0.47 o                         
   4   8   8         80.75         77.34         2.61 o                         
  -1   9   8         80.11         80.51         1.40 o                         
   0   9   8          3.47          2.64         0.16 o                         
   1   9   8         80.36         81.41         1.25 o                         
   1   0   9         74.84         77.19         1.02 o                         
   2   0   9          0.04          0.22         0.09 o                         
   3   0   9         46.13         45.71         0.84 o                         
   4   0   9        121.50        131.28         2.21 o                         
   5   0   9        128.53        120.64         2.82 o                         
   6   0   9         25.68         24.43         0.69 o                         
   7   0   9         50.55         47.34         1.30 o                         
  -7   1   9          8.93          7.93         0.27 o                         
  -6   1   9         68.31         64.54         1.24 o                         
  -5   1   9         22.63         25.27         0.63 o                         
  -4   1   9        126.85        126.70         1.80 o                         
  -3   1   9        131.04        127.76         1.72 o                         
  -2   1   9        134.78        136.06         1.84 o                         
  -1   1   9        125.06        126.95         1.83 o                         
   0   1   9         84.60         84.13         1.19 o                         
   1   1   9        126.07        129.27         1.54 o                         
   2   1   9        135.13        138.72         1.78 o                         
   3   1   9        131.66        129.70         1.71 o                         
   4   1   9        126.69        128.09         1.91 o                         
   5   1   9         22.80         26.32         0.62 o                         
   6   1   9         67.93         65.51         1.25 o                         
   7   1   9          8.58          7.26         0.25 o                         
  -7   2   9        119.32        114.66         2.46 o                         
  -6   2   9          9.66          7.65         0.83 o                         
  -5   2   9         94.70         95.32         1.80 o                         
  -4   2   9         76.64         76.36         1.39 o                         
  -3   2   9         13.09         14.60         0.46 o                         
  -2   2   9         25.93         27.35         0.55 o                         
  -1   2   9         94.08         93.99         1.43 o                         
   0   2   9        141.37        135.17         1.62 o                         
   1   2   9         93.90         96.30         1.26 o                         
   2   2   9         24.74         26.09         0.47 o                         
   3   2   9         13.54         14.81         0.36 o                         
   4   2   9         77.25         80.46         1.17 o                         
   5   2   9         95.10         96.83         1.48 o                         
   6   2   9          9.53          7.77         0.31 o                         
   7   2   9        120.00        115.05         1.98 o                         
  -7   3   9         17.80         16.13         0.82 o                         
  -6   3   9          6.49          7.30         0.40 o                         
  -5   3   9         74.31         74.21         1.60 o                         
  -4   3   9         54.15         52.91         1.02 o                         
  -3   3   9        247.28        247.25         4.23 o                         
  -2   3   9        325.67        327.50         6.31 o                         
  -1   3   9         30.52         30.85         0.62 o                         
   0   3   9         64.57         65.87         0.94 o                         
   1   3   9         29.94         31.18         0.60 o                         
   2   3   9        329.24        327.65         4.21 o                         
   3   3   9        248.73        245.61         3.28 o                         
   4   3   9         53.80         52.91         0.85 o                         
   5   3   9         73.84         73.71         1.27 o                         
   6   3   9          6.23          6.58         0.24 o                         
   7   3   9         17.26         16.82         0.59 o                         
  -6   4   9          2.80          3.02         0.41 o                         
  -5   4   9         59.37         60.57         1.67 o                         
  -4   4   9         30.82         33.27         0.89 o                         
  -3   4   9         28.01         29.08         0.70 o                         
  -2   4   9         32.54         33.64         1.06 o                         
  -1   4   9        153.50        153.52         2.49 o                         
   0   4   9         18.06         19.81         0.43 o                         
   1   4   9        151.36        152.40         2.09 o                         
   2   4   9         31.56         33.15         0.59 o                         
   3   4   9         28.08         28.06         0.54 o                         
   4   4   9         29.94         31.89         0.69 o                         
   5   4   9         59.13         62.88         1.24 o                         
   6   4   9          2.47          2.59         0.22 o                         
  -6   5   9        107.71        106.21         3.57 o                         
  -5   5   9         62.43         66.86         1.76 o                         
  -4   5   9         70.08         63.84         1.76 o                         
  -3   5   9         18.78         17.84         0.52 o                         
  -2   5   9        177.09        162.29         3.33 o                         
  -1   5   9         67.41         68.38         1.13 o                         
   0   5   9          8.22          9.94         0.28 o                         
   1   5   9         66.45         68.09         1.05 o                         
   2   5   9        178.27        165.89         2.19 o                         
   3   5   9         19.02         19.33         0.42 o                         
   4   5   9         70.18         66.73         1.15 o                         
   5   5   9         62.85         67.41         1.29 o                         
   6   5   9        107.39        101.89         2.56 o                         
  -5   6   9          3.64          4.10         0.31 o                         
  -4   6   9         57.99         56.64         2.42 o                         
  -3   6   9         12.68         12.85         0.46 o                         
  -2   6   9         13.23         10.25         0.37 o                         
  -1   6   9        108.95         96.95         1.46 o                         
   0   6   9         18.83         15.77         0.41 o                         
   1   6   9        109.28        101.07         1.48 o                         
   2   6   9         13.68         10.74         0.30 o                         
   3   6   9         13.06         13.16         0.33 o                         
   4   6   9         57.48         59.46         1.11 o                         
   5   6   9          3.53          3.73         0.71 o                         
  -4   7   9         19.65         18.24         0.93 o                         
  -3   7   9        102.98        106.67         2.58 o                         
  -2   7   9         24.27         22.88         0.55 o                         
  -1   7   9         24.37         22.68         0.47 o                         
   0   7   9          0.03          0.21         0.08 o                         
   1   7   9         24.69         23.01         0.53 o                         
   2   7   9         24.14         22.48         0.47 o                         
   3   7   9        102.89        105.14         1.63 o                         
   4   7   9         19.23         18.23         0.50 o                         
  -2   8   9         29.99         29.37         0.69 o                         
  -1   8   9         23.11         24.64         0.47 o                         
   0   8   9         50.89         46.83         0.78 o                         
   1   8   9         23.74         25.82         0.53 o                         
   2   8   9         31.18         30.30         0.60 o                         
   0   0  10        168.47        163.44         3.25 o                         
   1   0  10          6.82          7.98         0.25 o                         
   2   0  10          1.68          1.57         0.16 o                         
   3   0  10         38.20         38.02         0.78 o                         
   4   0  10          0.43          0.49         0.12 o                         
   5   0  10          4.75          6.46         0.27 o                         
   6   0  10          1.33          0.86         0.14 o                         
  -6   1  10         20.41         19.52         0.53 o                         
  -5   1  10         73.30         71.77         1.32 o                         
  -4   1  10         92.52         93.51         1.54 o                         
  -3   1  10         38.47         38.21         0.79 o                         
  -2   1  10        387.50        395.37         5.88 o                         
  -1   1  10         40.99         40.36         0.83 o                         
   0   1  10         75.67         80.81         1.34 o                         
   1   1  10         40.69         40.58         0.84 o                         
   2   1  10        388.62        395.46         5.33 o                         
   3   1  10         38.97         39.04         0.81 o                         
   4   1  10         92.36         93.25         1.55 o                         
   5   1  10         72.55         70.59         1.33 o                         
   6   1  10         20.62         18.98         0.53 o                         
  -6   2  10          8.59          7.10         0.55 o                         
  -5   2  10         21.35         23.09         0.96 o                         
  -4   2  10          3.08          3.90         0.23 o                         
  -3   2  10        147.58        150.11         2.37 o                         
  -2   2  10         18.74         20.93         0.53 o                         
  -1   2  10         77.15         79.52         1.38 o                         
   0   2  10         10.15         10.34         0.32 o                         
   1   2  10         76.36         75.09         1.47 o                         
   2   2  10         18.69         20.60         0.41 o                         
   3   2  10        146.42        150.00         2.18 o                         
   4   2  10          2.95          3.27         0.21 o                         
   5   2  10         20.87         22.66         0.57 o                         
   6   2  10          9.23          8.70         0.25 o                         
  -6   3  10         78.77         76.79         2.75 o                         
  -5   3  10         42.63         42.22         1.20 o                         
  -4   3  10         90.77         94.73         1.71 o                         
  -3   3  10        163.93        161.92         2.76 o                         
  -2   3  10         36.46         40.43         0.96 o                         
  -1   3  10         58.87         57.73         1.24 o                         
   0   3  10          0.46          0.71         0.14 o                         
   1   3  10         59.58         59.25         1.35 o                         
   2   3  10         36.60         36.96         0.71 o                         
   3   3  10        162.77        159.11         2.51 o                         
   4   3  10         90.71         93.77         1.56 o                         
   5   3  10         43.03         43.30         0.89 o                         
   6   3  10         78.31         77.30         2.75 o                         
  -5   4  10         37.69         35.60         1.00 o                         
  -4   4  10          3.19          2.09         0.23 o                         
  -3   4  10         40.40         38.66         0.98 o                         
  -2   4  10         16.76         16.98         0.54 o                         
  -1   4  10         43.96         45.43         0.94 o                         
   0   4  10         95.88         91.25         1.49 o                         
   1   4  10         44.05         45.12         0.84 o                         
   2   4  10         17.51         17.28         0.40 o                         
   3   4  10         40.47         39.00         0.77 o                         
   4   4  10          3.30          2.89         0.19 o                         
   5   4  10         37.58         36.32         0.76 o                         
  -4   5  10         25.56         26.97         0.81 o                         
  -3   5  10         52.28         49.51         2.47 o                         
  -2   5  10         14.45         11.45         0.35 o                         
  -1   5  10         29.88         31.20         0.62 o                         
   0   5  10         13.88         11.70         0.30 o                         
   1   5  10         30.30         31.69         0.59 o                         
   2   5  10         14.57         12.05         0.31 o                         
   3   5  10         52.20         50.00         0.91 o                         
   4   5  10         25.86         26.90         0.54 o                         
  -3   6  10         35.04         28.03         0.83 o                         
  -2   6  10         12.83         11.87         0.41 o                         
  -1   6  10         14.53         15.90         0.32 o                         
   0   6  10         15.43         12.74         0.28 o                         
   1   6  10         14.64         16.29         0.35 o                         
   2   6  10         12.45         11.48         0.28 o                         
   3   6  10         35.08         28.58         0.56 o                         
  -1   7  10         48.99         46.32         0.98 o                         
   0   7  10         15.07         13.68         0.30 o                         
   1   7  10         48.50         45.74         0.85 o                         
   1   0  11         34.48         37.88         0.93 o                         
   2   0  11         81.58         85.05         1.56 o                         
   3   0  11        619.32        651.59        10.44 o                         
   4   0  11          5.42          5.33         0.23 o                         
   5   0  11         29.07         29.31         0.82 o                         
  -5   1  11        237.64        232.46         4.40 o                         
  -4   1  11         45.32         48.94         1.07 o                         
  -3   1  11        289.71        295.80         4.78 o                         
  -2   1  11        150.92        151.69         2.60 o                         
  -1   1  11        170.78        174.81         3.41 o                         
   0   1  11          3.22          3.95         0.23 o                         
   1   1  11        170.68        172.24         2.65 o                         
   2   1  11        150.37        151.99         2.35 o                         
   3   1  11        288.62        287.53         4.29 o                         
   4   1  11         45.93         48.86         0.95 o                         
   5   1  11        237.40        235.90         3.83 o                         
  -4   2  11         16.35         17.21         0.46 o                         
  -3   2  11          3.83          3.58         0.27 o                         
  -2   2  11         54.51         55.17         1.25 o                         
  -1   2  11         48.21         49.73         0.98 o                         
   0   2  11        138.07        141.35         2.44 o                         
   1   2  11         48.07         47.78         0.89 o                         
   2   2  11         55.14         54.70         1.12 o                         
   3   2  11          3.84          3.24         0.24 o                         
   4   2  11         15.35         16.14         0.45 o                         
  -4   3  11         11.69         10.29         0.44 o                         
  -3   3  11         56.88         56.01         1.07 o                         
  -2   3  11        120.36        117.33         2.39 o                         
  -1   3  11          1.22          1.76         0.30 o                         
   0   3  11          0.77          1.08         0.12 o                         
   1   3  11          1.24          1.33         0.14 o                         
   2   3  11        121.27        119.35         2.13 o                         
   3   3  11         56.88         57.81         1.13 o                         
   4   3  11         11.92         11.06         0.34 o                         
  -3   4  11         31.08         28.64         0.90 o                         
  -2   4  11          6.26          5.80         0.29 o                         
  -1   4  11          2.80          3.18         0.19 o                         
   0   4  11         26.47         25.47         0.52 o                         
   1   4  11          2.99          3.69         0.19 o                         
   2   4  11          6.30          5.74         0.27 o                         
   3   4  11         30.79         28.64         0.65 o                         
  -2   5  11         30.43         27.70         0.67 o                         
  -1   5  11          1.91          2.36         0.26 o                         
   0   5  11         48.19         43.96         0.77 o                         
   1   5  11          1.91          1.62         0.16 o                         
   2   5  11         30.07         28.20         0.62 o                         
   0   0  12         74.43         82.98         2.89 o                         
   1   0  12         82.15         82.02         2.89 o                         
   2   0  12         19.13         19.12         0.77 o                         
   3   0  12          0.06          0.18         0.09 o                         
  -3   1  12         18.53         16.85         0.43 o                         
  -2   1  12         28.93         29.51         0.82 o                         
  -1   1  12         75.45         78.41         1.58 o                         
   0   1  12         31.55         31.81         0.68 o                         
   1   1  12         74.48         76.58         1.73 o                         
   2   1  12         29.59         29.35         0.74 o                         
   3   1  12         18.63         17.01         0.58 o                         
  -2   2  12         41.10         40.03         1.48 o                         
  -1   2  12          7.51          7.65         0.29 o                         
   0   2  12        111.91        109.15         1.68 o                         
   1   2  12          7.37          7.08         0.34 o                         
   2   2  12         41.16         40.98         0.82 o                         
  -1   3  12          8.36          8.00         0.30 o                         
   0   3  12         15.25         15.83         0.34 o                         
   1   3  12          8.15          8.18         0.30 o                         
                                                                                
